# Supplementary material for: Mutations Elevate an Underground Pathway to a Physiologically Relevant Protopathway
Source: Mol Biol Evol. 2025 Aug 7;42(8):msaf193. doi: 10.1093/molbev/msaf193 (PMC12393044; doi:10.1093/molbev/msaf193)
Supplement: msaf193_Supplementary_Data [file msaf193_supplementary_data.zip]

Archive with 3 entries (3 files):
- Supplementary Data Set 2.xlsx
- Supplementary Materials.pdf
- Supplementary Data Set 1 - Mutations in evolving population.xlsx
