# Supplementary material for: Mutations Elevate an Underground Pathway to a Physiologically Relevant Protopathway
Source: Mol Biol Evol. 2025 Aug 7;42(8):msaf193. doi: 10.1093/molbev/msaf193 (PMC12393044; doi:10.1093/molbev/msaf193)
Supplement: msaf193_Supplementary_Data [file msaf193_supplementary_data.zip › Supplementary Data Set 2.xlsx]

## Sheet: RNA Seq gapA vs parent 
Gene	EntrezID	Description	logFC	AveExpr	P.Value	adj.P.Val	B
mscS	947416	small conductance mechanosensitive channel MscS	2.56544	8.6131	1.0312e-08	4.50635e-05	10.1999
carB	944775	carbamoyl-phosphate synthetase large subunit	2.11413	9.24521	7.43209e-08	0.000162391	8.50271
dppD	948065	dipeptide ABC transporter ATP binding subunit DppD	2.5387	6.83905	1.85715e-07	0.000210127	7.66437
thiF	948500	sulfur carrier protein ThiS adenylyltransferase	3.02074	7.15137	1.9431e-07	0.000210127	7.61258
dppC	948064	dipeptide ABC transporter membrane subunit DppC	2.74762	6.13152	2.4042e-07	0.000210127	7.4111
dppB	948063	dipeptide ABC transporter membrane subunit DppB	2.64826	6.82223	4.04756e-07	0.000284978	6.94032
nrdB	946732	ribonucleoside-diphosphate reductase 1 subunit beta	1.66442	6.63214	4.56486e-07	0.000284978	6.83262
thiE	948491	thiamine phosphate synthase	3.01371	7.10879	5.87304e-07	0.000301897	6.58536
metC	946240	cystathionine beta-lyase/L-cysteine desulfhydrase/alanine racemase	1.96063	6.9275	6.92665e-07	0.000301897	6.43977
rdlC	2847680	ncRNA	-2.4576	1.62094	7.30114e-07	0.000301897	6.25323
thiG	948493	1-deoxy-D-xylulose 5-phosphate:thiol sulfurtransferase	2.67099	7.08783	7.59923e-07	0.000301897	6.34592
rpiA	947407	ribose-5-phosphate isomerase A	1.53696	7.27592	8.55522e-07	0.000311553	6.24075
thiH	948494	2-iminoacetate synthase	2.4979	7.88131	1.74207e-06	0.000585603	5.55865
thiC	948492	phosphomethylpyrimidine synthase	2.99511	9.39172	2.53859e-06	0.00072082	5.19525
bhsA	945492	DUF1471 domain-containing multiple stress resistance outer membrane protein BhsA	-2.59815	3.50736	2.54978e-06	0.00072082	5.18535
dppA	948062	dipeptide ABC transporter periplasmic binding protein	1.94774	10.2033	2.64432e-06	0.00072082	5.15391
thrL	944742	thr operon leader peptide	2.68364	5.19699	2.89816e-06	0.00072082	5.06329
dppF	948056	dipeptide ABC transporter ATP binding subunit DppF	2.28238	6.21908	2.96905e-06	0.00072082	5.04316
glnQ	945435	L-glutamine ABC transporter ATP binding subunit	2.12483	6.95109	3.52148e-06	0.000802583	4.8791
atpA	948242	ATP synthase F1 complex subunit alpha	1.18237	9.98257	3.67315e-06	0.000802583	4.83796
atpE	948253	ATP synthase Fo complex subunit c	1.49736	6.90611	4.19051e-06	0.000869007	4.71001
glnP	945621	L-glutamine ABC transporter membrane subunit	2.09437	6.86324	4.37486e-06	0.000869007	4.66805
ilvL	948283	ilvXGMEDA operon leader peptide	2.60098	6.41953	4.69416e-06	0.000883644	4.59961
atpH	948254	ATP synthase F1 complex subunit delta	1.23881	7.26252	5.11128e-06	0.000883644	4.51663
serA	945258	phosphoglycerate dehydrogenase	1.26534	11.1803	5.19904e-06	0.000883644	4.50006
menB	946747	1,4-dihydroxy-2-naphthoyl-CoA synthase	1.42812	6.29567	5.25738e-06	0.000883644	4.48899
pepA	948791	aminopeptidase A/I	1.0931	8.13796	5.79711e-06	0.000932026	4.39262
ycgM	946115	putative isomerase/hydrolase	1.22282	6.18325	5.98663e-06	0.000932026	4.36159
mdaB	947512	NADPH:quinone oxidoreductase MdaB	2.01315	5.73438	6.18507e-06	0.000932026	4.33018
sdiA	946421	DNA-binding transcriptional dual regulator SdiA	-1.16564	6.13682	6.61762e-06	0.000963966	4.26294
ilvA	948287	threonine deaminase	2.26052	8.49942	7.84617e-06	0.00109459	4.09952
glnH	944872	L-glutamine ABC transporter periplasmic binding protein	2.24378	8.74207	8.01534e-06	0.00109459	4.0763
ptsG	945651	glucose-specific PTS enzyme IIBC component	1.24276	9.773	8.27424e-06	0.00109571	4.04623
hupA	948499	DNA-binding protein HU-alpha	1.53998	7.89982	1.00547e-05	0.00129232	3.85216
sibC	2847749	ncRNA	-1.68402	2.81039	1.09575e-05	0.00136812	3.77677
leuA	947465	2-isopropylmalate synthase	1.93681	11.4578	1.1846e-05	0.00143294	3.70251
atpG	948243	ATP synthase F1 complex subunit gamma	1.02349	8.88442	1.21325e-05	0.00143294	3.6665
ilvG	2847699	pseudo	2.74343	10.8477	1.5836e-05	0.00182114	3.4195
minD	945741	Z-ring positioning protein MinD	1.44054	7.6657	1.96385e-05	0.00208487	3.19066
gnd	946554	6-phosphogluconate dehydrogenase, decarboxylating	1.39166	10.508	1.97523e-05	0.00208487	3.19645
agrA	19351531	ncRNA	-1.68432	2.64938	2.03225e-05	0.00208487	3.183
metQ	944893	L-methionine/D-methionine ABC transporter membrane anchored binding protein	1.87293	8.29544	2.05026e-05	0.00208487	3.14922
thrB	947498	homoserine kinase	2.92244	9.55552	2.10957e-05	0.00208487	3.12926
asnA	948258	asparagine synthetase A	3.75254	6.88016	2.12729e-05	0.00208487	3.12515
dadX	945754	alanine racemase 2	1.99857	5.92019	2.15667e-05	0.00208487	3.10145
tldD	947749	metalloprotease subunit TldD	1.12611	7.90211	2.22671e-05	0.00208487	3.06796
yeeX	NA	NA	1.61675	7.62637	2.24231e-05	0.00208487	3.05973
groL	948665	chaperonin GroEL	1.08423	9.30976	2.39345e-05	0.00217904	3.00321
asnB	945281	asparagine synthetase B	1.93926	8.38321	2.48991e-05	0.00219804	2.95673
thrC	945198	threonine synthase	2.90424	9.86398	2.51492e-05	0.00219804	2.95656
leuB	944798	3-isopropylmalate dehydrogenase	1.76652	10.7227	2.61014e-05	0.00221369	2.92682
sstT	947605	serine/threonine:Na(+) symporter	1.62284	8.42165	2.63414e-05	0.00221369	2.90091
atpF	948247	ATP synthase Fo complex subunit b	1.17489	7.80891	2.78002e-05	0.00229221	2.84673
pheL	947080	phe operon leader peptide	-2.6266	1.76425	2.84553e-05	0.00230277	2.80298
ygdQ	947295	PF03741 family inner membrane protein YgdQ	-1.29784	5.19909	3.13298e-05	0.0024893	2.73111
surA	944812	chaperone SurA	1.00978	8.85297	3.36875e-05	0.00262883	2.66115
leuC	945076	3-isopropylmalate dehydratase subunit LeuC	1.78979	11.1859	3.93106e-05	0.00298035	2.52514
atpD	948244	ATP synthase F1 complex subunit beta	0.931287	9.66148	4.04638e-05	0.00298035	2.47661
dadA	945752	D-amino acid dehydrogenase	2.21965	6.59439	4.08717e-05	0.00298035	2.46596
ybiB	945424	nonspecific DNA-binding protein YbiB	0.942034	7.01705	4.09202e-05	0.00298035	2.45953
ilvD	948277	dihydroxy-acid dehydratase	2.39796	9.44278	4.30184e-05	0.00308181	2.42972
lptB	947725	lipopolysaccharide transport system ATP binding protein LptB	0.874199	7.34322	4.47155e-05	0.00315172	2.37215
thiS	2847702	sulfur carrier protein ThiS	2.26783	4.1957	4.71721e-05	0.0032721	2.37497
yegT	946638	putative transporter YegT	-1.75306	3.63239	4.88737e-05	0.00331902	2.31565
pheV	947463	tRNA-Phe	-2.62006	0.700057	4.93676e-05	0.00331902	2.21951
gltP	948591	glutamate/aspartate : H(+) symporter GltP	1.42333	5.63581	5.0543e-05	0.00333578	2.25474
menC	946734	o-succinylbenzoate synthase	1.11492	6.0367	5.11436e-05	0.00333578	2.2449
ilvE	948278	branched-chain-amino-acid aminotransferase	2.42923	8.84483	5.32087e-05	0.00341944	2.21396
ppsR	946207	phosphoenolpyruvate synthetase regulatory protein	0.983423	5.65199	5.44901e-05	0.00345104	2.18335
cfa	944811	cyclopropane fatty acyl phospholipid synthase	1.15893	9.3835	5.91214e-05	0.00369086	2.11088
sibE	5061520	ncRNA	-1.65665	5.14526	6.43304e-05	0.0039385	2.01436
metR	948310	DNA-binding transcriptional dual regulator MetR	2.48672	4.48969	6.48906e-05	0.0039385	2.0259
glmY	2847700	ncRNA	1.80541	6.37188	6.78432e-05	0.0040613	1.95858
thrA	945803	fused aspartate kinase/homoserine dehydrogenase 1	3.14172	11.9048	7.19523e-05	0.0042028	1.93431
ynfN	946097	protein YnfN	-1.42459	1.0024	7.21777e-05	0.0042028	1.97022
mfd	945681	transcription-repair coupling factor	1.00329	8.36803	7.44994e-05	0.0042028	1.86627
panD	945686	aspartate 1-decarboxylase proenzyme	1.52563	7.91916	7.48051e-05	0.0042028	1.86532
aroG	945605	3-deoxy-7-phosphoheptulonate synthase, Phe-sensitive	1.13507	10.4848	7.50156e-05	0.0042028	1.88145
ilvX	7751639	uncharacterized protein IlvX	2.14955	0.525743	7.81649e-05	0.0043238	1.81129
pepD	945013	peptidase D	1.25648	8.56324	8.03116e-05	0.00438702	1.79393
sucD	945314	succinyl-CoA synthetase subunit alpha	1.21869	8.60971	8.30644e-05	0.00448137	1.75389
yibB	NA	NA	-1.43538	4.6275	8.56971e-05	0.00456703	1.75721
gstB	945469	glutathione S-transferase GstB	1.12654	6.89801	8.93671e-05	0.0046349	1.68167
carA	949025	carbamoyl-phosphate synthetase small subunit	2.05487	7.72041	8.99613e-05	0.0046349	1.70653
hemX	948446	PF04375 family protein HemX	0.829686	6.86456	9.01526e-05	0.0046349	1.6718
metE	948323	cobalamin-independent homocysteine transmethylase	3.3785	9.98365	9.79166e-05	0.00497553	1.60021
asnU	946503	tRNA-Asn	-1.88127	0.275655	9.93789e-05	0.00499179	1.63358
alsR	948603	DNA-binding transcriptional repressor AlsR	-0.993285	5.16783	0.000100566	0.00499402	1.57708
gudD	947258	D-glucarate dehydratase	1.06413	4.02676	0.000102373	0.00502662	1.58014
cdh	948410	CDP-diacylglycerol diphosphatase	-2.91408	3.84255	0.000106511	0.00517168	1.55053
btuB	948468	cobalamin outer membrane transporter	0.970915	7.15604	0.000115947	0.00556799	1.42204
ppc	948457	phosphoenolpyruvate carboxylase	1.80991	11.3157	0.000121578	0.00577496	1.40466
nanA	947742	N-acetylneuraminate lyase	-1.35293	3.34775	0.000123283	0.00577956	1.45063
glcG	947473	putative heme-binding protein GlcG	1.69808	2.72076	0.00012432	0.00577956	1.4541
speB	947715	agmatinase	-1.15525	7.0786	0.00013158	0.00605268	1.29439
tdh	948139	threonine dehydrogenase	1.20204	6.48577	0.000135508	0.00616842	1.26359
dedD	944971	cell division protein DedD	-0.821371	6.73771	0.00013814	0.00622341	1.24351
hupB	949095	DNA-binding protein HU-beta	0.991573	7.78534	0.000141899	0.00629565	1.21648
leuD	945642	3-isopropylmalate dehydratase subunit LeuD	1.7579	9.7421	0.000142625	0.00629565	1.23198
rdlD	2847731	ncRNA	-1.47102	1.89729	0.000146307	0.0063936	1.28808
ybaO	NA	NA	-0.916085	3.612	0.000148147	0.00640993	1.22363
yiiG	948392	DUF3829 domain-containing lipoprotein YiiG	-1.4354	1.6832	0.000150178	0.00641465	1.27582
yhfK	947866	putative transporter YhfK	-0.976734	6.30397	0.000152185	0.00641465	1.15496
ilvM	948279	acetolactate synthase II subunit IlvM	2.61644	4.55611	0.000155521	0.00641465	1.14576
gapA	947679	glyceraldehyde-3-phosphate dehydrogenase A	1.62554	11.2823	0.000158146	0.00641465	1.13256
ribC	945848	riboflavin synthase	0.859971	6.96557	0.0001586	0.00641465	1.10457
bisC	946915	biotin sulfoxide reductase	0.880498	7.1852	0.000159979	0.00641465	1.09655
aroD	946210	3-dehydroquinate dehydratase	1.31493	5.7673	0.000159995	0.00641465	1.10762
gph	947895	phosphoglycolate phosphatase	0.849158	6.9958	0.000160346	0.00641465	1.09381
yifK	945400	putative transporter YifK	0.987271	6.23984	0.000161467	0.00641465	1.09969
gltW	947076	tRNA-Glu	-2.18601	4.71566	0.00016387	0.00641511	1.13004
aroC	946814	chorismate synthase	0.74418	7.76358	0.000165622	0.00641511	1.06155
lysU	948645	lysine--tRNA ligase/Ap4A synthetase/Ap3A synthetase	0.888313	5.98353	0.000165883	0.00641511	1.07206
thiM	945142	hydroxyethylthiazole kinase	1.03758	6.99526	0.000168941	0.00647607	1.04593
ybdL	945211	methionine transaminase	1.28027	3.96328	0.000170647	0.00648459	1.07537
cbl	946502	DNA-binding transcriptional activator Cbl	-1.62312	6.49173	0.000174181	0.00656183	1.01527
thiD	946459	bifunctional hydroxymethylpyrimidine kinase/phosphomethylpyrimidine kinase	1.2796	6.36772	0.000179959	0.00672155	0.99017
rpe	947896	ribulose-phosphate 3-epimerase	0.960713	6.97245	0.000181667	0.00672785	0.969264
holC	948787	DNA polymerase III subunit chi	1.02096	5.41193	0.000186122	0.00683489	0.971209
glnA	948370	glutamine synthetase	2.66147	10.9104	0.000196391	0.0071519	0.921106
dinQ	5061522	membrane toxin DinQ	-0.901046	6.69001	0.000199	0.00718701	0.882082
can	944832	carbonic anhydrase 2	0.836433	8.57069	0.000201982	0.00723493	0.873631
ridA	948771	enamine/imine deaminase, redox-regulated chaperone	1.50531	8.07345	0.000206377	0.00732387	0.848134
trxB	949054	thioredoxin reductase	0.8211	7.99596	0.000207817	0.00732387	0.83583
aroL	945031	shikimate kinase 2	-1.21443	5.52781	0.000213288	0.00745655	0.842318
umpH	945283	UMP phosphatase	0.731851	6.83617	0.000215345	0.00746872	0.797887
ygiD	946447	4,5-DOPA dioxygenase extradiol	-1.31838	5.1858	0.000224398	0.00766858	0.759835
kdgK	948041	2-dehydro-3-deoxygluconokinase	0.960465	5.05659	0.000224911	0.00766858	0.784748
argG	947590	argininosuccinate synthetase	1.08596	8.61207	0.000226372	0.00766858	0.748511
narL	945795	DNA-binding transcriptional dual regulator NarL	1.11859	5.72944	0.000231906	0.00779562	0.74025
minE	945740	Z-ring positioning protein MinE	1.4982	5.16543	0.000242882	0.00810226	0.71851
yaaX	944747	DUF2502 domain-containing protein YaaX	1.33018	3.83499	0.000246472	0.00810859	0.759285
yihA	948358	GTP-binding protein YihA	-0.823985	6.46683	0.000248182	0.00810859	0.657343
yqaE	947138	Pmp3 family protein YqaE	1.37926	3.24069	0.000248639	0.00810859	0.742409
ggt	947947	glutathione hydrolase proenzyme	1.63957	6.81317	0.000257766	0.00830731	0.628032
csrB	2847719	ncRNA	1.5246	5.91071	0.000258534	0.00830731	0.667243
uvrC	947203	UvrABC excision nuclease subunit C	0.90046	7.96847	0.000266661	0.00850591	0.591726
argE	948456	acetylornithine deacetylase	1.4869	7.5317	0.000268783	0.00851148	0.578915
yjjK	NA	NA	0.774071	9.02633	0.000271721	0.00854259	0.583392
ydgK	946154	DUF2569 domain-containing inner membrane protein YdgK	-1.68002	5.24097	0.000283856	0.00886035	0.539201
ileS	944761	isoleucine--tRNA ligase	0.942177	10.4778	0.000294679	0.00913294	0.523727
yhhW	947945	quercetin 2,3-dioxygenase	-2.06559	7.14751	0.000299078	0.00920403	0.483854
sdaA	946331	L-serine deaminase I	0.855933	6.37854	0.000310528	0.0094483	0.430616
ygaV	947136	putative DNA-binding transcriptional regulator YgaV	-1.32287	2.73382	0.00031134	0.0094483	0.505517
yggX	947461	putative Fe(2(+))-trafficking protein	1.38677	3.72064	0.000319534	0.00960333	0.502264
wzzE	944815	enterobacterial common antigen polysaccharide co-polymerase	-0.673042	6.29896	0.000320843	0.00960333	0.405316
yciA	946634	acyl-CoA thioesterase YciA	-1.0789	3.68235	0.000325024	0.00960955	0.44179
cbrB	948231	putative inner membrane protein	-2.07358	3.06927	0.000325449	0.00960955	0.47065
arcA	948874	DNA-binding transcriptional dual regulator ArcA	1.64829	8.9017	0.000328225	0.00961968	0.396485
yegU	946630	putative ADP-ribosylglycohydrolase YegU	-1.36182	4.24901	0.000330195	0.00961968	0.405188
manY	946332	mannose-specific PTS enzyme IIC component	0.908442	7.63403	0.000334186	0.00967148	0.361195
bcp	946949	thiol peroxidase	0.965799	7.03751	0.000354117	0.0101809	0.304127
yafZ	945373	DUF932 domain-containing protein YafZ	-1.00694	2.80715	0.000358699	0.0102062	0.374313
araE	947341	arabinose:H(+) symporter	-0.885153	5.2619	0.00035967	0.0102062	0.287755
uspA	948007	universal stress protein A	1.15933	8.89589	0.000367861	0.0102417	0.267546
citA	NA	NA	-0.757508	4.72101	0.000370096	0.0102417	0.274502
manX	946334	mannose-specific PTS enzyme IIAB component	1.0034	7.84793	0.000370353	0.0102417	0.25911
glcB	948857	malate synthase G	1.34137	6.89888	0.000371369	0.0102417	0.253352
pyrC	945787	dihydroorotase	1.50981	8.36937	0.000372637	0.0102417	0.251515
yegV	946637	putative sugar kinase YegV	-1.22531	3.843	0.000388354	0.0106069	0.254991
sbp	948411	sulfate/thiosulfate ABC transporter periplasmic binding protein Sbp	-3.00057	7.67679	0.000397651	0.0107934	0.205781
agrB	19351532	ncRNA	-1.41828	1.27156	0.000408375	0.011016	0.318603
yjtD	948924	putative tRNA/rRNA methyltransferase YjtD	0.872811	4.46338	0.000415853	0.0111489	0.184918
dhaM	945749	dihydroxyacetone kinase subunit M	1.13622	7.66081	0.00041861	0.0111544	0.132014
speA	947432	biosynthetic arginine decarboxylase	0.711681	9.46506	0.00042398	0.0111841	0.141464
glcD	947353	glycolate dehydrogenase, putative FAD-linked subunit	1.74652	4.00798	0.00042502	0.0111841	0.157579
metH	948522	cobalamin-dependent methionine synthase	1.25151	8.9553	0.000428086	0.0111841	0.114167
yjcB	948569	uncharacterized protein YjcB	-1.13091	6.26879	0.00042996	0.0111841	0.112361
minC	945744	Z-ring positioning protein MinC	0.762717	7.32388	0.000435065	0.0112499	0.0916774
yjaZ	948495	protein YjaZ	-1.78017	4.14788	0.000440827	0.0113318	0.115934
yaiI	945033	DUF188 domain-containing protein YaiI	-0.862095	3.53493	0.000447872	0.011394	0.139865
gpmM	948130	2,3-bisphosphoglycerate-independent phosphoglycerate mutase	1.51421	9.25044	0.000450162	0.011394	0.0668895
nrdA	946612	ribonucleoside-diphosphate reductase 1 subunit alpha	1.32838	7.62723	0.000451066	0.011394	0.0583438
yiiD	NA	NA	0.765864	6.24242	0.000454365	0.0114114	0.0586192
yhaM	NA	NA	-1.16609	4.0338	0.000460223	0.0114924	0.0695554
yghE	945897	putative type II secretion system L-type protein YghE	-1.36064	5.17677	0.000468722	0.0116381	0.0312898
ugpB	947962	sn-glycerol 3-phosphate ABC transporter periplasmic binding protein	1.46864	5.25107	0.000474094	0.011705	0.0326359
ssb	948570	ssDNA-binding protein	-1.20656	5.9721	0.000478123	0.0117382	0.00282369
yeaR	946317	DUF1971 domain-containing protein YeaR	-2.38504	-0.380011	0.000486784	0.0118766	0.147659
rdlB	2847770	ncRNA	-2.41756	-0.0244393	0.000489194	0.0118766	0.177286
ytfH	948730	putative transcriptional regulator YtfH	-1.2668	2.57668	0.000495399	0.0119607	0.0478212
ygeK	947339	pseudo	-2.24012	-0.652445	0.000509021	0.012191	0.128514
ygaP	947135	thiosulfate sulfurtransferase YgaP	-1.28408	4.02537	0.000510514	0.012191	-0.0269151
dapD	944862	tetrahydrodipicolinate succinylase	1.20753	8.98665	0.000513898	0.0122051	-0.0652581
dsbB	946344	protein thiol:quinone oxidoreductase DsbB	-0.992814	5.83108	0.000518142	0.0122394	-0.0754739
psiE	948528	putative phosphate starvation-inducible protein PsiE	1.32997	6.22708	0.000538228	0.0126455	-0.118156
waaH	948140	UDP-glucuronate:LPS(HepIII) glycosyltransferase	-2.04732	4.15521	0.000544383	0.0127217	-0.103225
fabD	945766	[acyl-carrier-protein] S-malonyltransferase	0.712199	8.89304	0.000572603	0.0132468	-0.166394
tcdA	947291	tRNA threonylcarbamoyladenosine dehydratase	-0.973812	5.7399	0.000572915	0.0132468	-0.176677
tehB	945979	tellurite methyltransferase	0.693901	5.28398	0.000577466	0.0132817	-0.158965
yajL	945066	protein/nucleic acid deglycase 3	0.830195	5.67536	0.000582925	0.0133371	-0.18789
panC	944958	pantothenate synthetase	0.942613	7.84921	0.000590337	0.0134338	-0.210381
ycaC	945512	putative hydrolase YcaC	1.69689	6.39328	0.0005933	0.0134338	-0.195615
zwf	946370	NADP(+)-dependent glucose-6-phosphate dehydrogenase	0.926198	8.71551	0.000604142	0.0135283	-0.220913
glnD	944863	protein-PII uridylyltransferase/uridylyl-removing enzyme	0.971014	8.06438	0.000605175	0.0135283	-0.231006
gltT	948465	tRNA-Glu	-1.99781	3.32292	0.000606761	0.0135283	-0.105068
nadK	947092	NAD kinase	0.904774	6.64541	0.000628949	0.0139518	-0.276261
sucC	945312	succinyl-CoA synthetase subunit beta	1.09628	8.82044	0.000633312	0.0139776	-0.281126
yeaC	947074	DUF1315 domain-containing protein YeaC	1.14262	6.30011	0.000637792	0.0140058	-0.283339
fadA	948324	3-ketoacyl-CoA thiolase	1.29138	5.87285	0.000646489	0.0141258	-0.295721
ycdZ	945617	inner membrane protein YcdZ	-0.896002	5.59664	0.000670614	0.01458	-0.331342
uxuB	946795	D-mannonate oxidoreductase	-1.34694	5.51931	0.000677205	0.0146504	-0.340214
grxC	948132	reduced glutaredoxin 3	1.06389	6.66875	0.000694571	0.0148917	-0.365287
hemD	948587	uroporphyrinogen-III synthase	0.804885	6.25917	0.000696725	0.0148917	-0.37404
yqjD	947614	ribosome- and membrane-associated DUF883 domain-containing protein YqjD	1.8735	5.75274	0.000698581	0.0148917	-0.360543
ybiV	945432	sugar phosphatase YbiV	1.25821	5.94319	0.000708392	0.0150275	-0.38019
yhdT	947762	DUF997 domain-containing protein YhdT	-1.55841	2.12795	0.000730087	0.0154129	-0.213699
yehR	949023	DUF1307 domain-containing lipoprotein YehR	-0.943557	1.543	0.000745691	0.0156667	-0.281546
yagF	944928	D-xylonate dehydratase	-0.867656	3.63738	0.000755932	0.0157553	-0.384775
tauA	945030	taurine ABC transporter periplasmic binding protein	-2.51694	4.74342	0.000759384	0.0157553	-0.454231
bioD	945387	dethiobiotin synthetase	0.76488	6.43329	0.000763442	0.0157553	-0.472618
mlaC	947710	intermembrane phospholipid transport system - periplasmic binding protein	0.660603	7.29951	0.000768282	0.0157553	-0.478321
ysgA	948320	putative dienelactone hydrolase	1.76161	7.5129	0.000768455	0.0157553	-0.473079
ampE	946678	protein AmpE	0.918502	5.07331	0.000771542	0.0157553	-0.445055
metL	948433	fused aspartate kinase/homoserine dehydrogenase 2	1.03132	7.5349	0.000783046	0.0157933	-0.49531
renD	945024	pseudo	-1.20617	0.8079	0.000783446	0.0157933	-0.260899
oweE	7751644	pseudo	2.75516	-1.72705	0.000784593	0.0157933	-0.436296
tauB	945027	taurine ABC transporter ATP binding subunit	-2.5295	4.23196	0.000787857	0.0157933	-0.490882
pdxA	944919	4-hydroxythreonine-4-phosphate dehydrogenase	1.04663	6.43441	0.000800299	0.0159123	-0.508468
ycfP	945676	PF05728 family protein YcfP	1.17309	7.21014	0.000801079	0.0159123	-0.518353
eno	945032	enolase	1.58069	10.9918	0.000822034	0.0162547	-0.505841
ydgH	945117	DUF1471 domain-containing protein YdgH	0.66882	7.77053	0.000850818	0.0167274	-0.581567
yfcH	946784	epimerase family protein YfcH	0.659404	7.03489	0.000853595	0.0167274	-0.584581
ilvH	947267	acetolactate synthase/acetohydroxybutanoate synthase, regulatory subunit	0.909829	5.78656	0.000871549	0.0169949	-0.580905
oxyR	948462	DNA-binding transcriptional dual regulator OxyR	0.874165	6.93681	0.00087806	0.0169949	-0.608135
yqgB	947433	acid stress response protein YqgB	1.38111	2.60601	0.000884348	0.0169949	-0.383196
cbrA	948197	colicin M resistance protein	-1.83292	1.90391	0.00088586	0.0169949	-0.452859
ybfA	947452	DUF2517 domain-containing protein YbfA	-1.38666	5.65025	0.00088669	0.0169949	-0.608803
metK	945389	methionine adenosyltransferase	2.90153	8.60781	0.000894676	0.017047	-0.606688
eutL	946914	putative structural protein, ethanolamine utilization microcompartment	0.749224	3.81145	0.000897212	0.017047	-0.56965
glnL	948360	protein histidine kinase NtrB	0.823907	7.192	0.000906208	0.0171434	-0.642237
gltA	945323	citrate synthase	1.44634	10.2338	0.000940712	0.0176567	-0.644395
fabB	946799	3-oxoacyl-[acyl carrier protein] synthase 1	0.65878	10.8698	0.00094142	0.0176567	-0.633738
pfkA	948412	6-phosphofructokinase 1	0.935511	9.42089	0.000954718	0.0178296	-0.668951
tauC	945026	taurine ABC transporter membrane subunit	-2.34971	4.11832	0.000965707	0.0179387	-0.69465
purU	945827	formyltetrahydrofolate deformylase	1.37281	7.63358	0.000970348	0.0179387	-0.709265
arsC	948018	arsenate reductase	1.01944	2.17411	0.000972875	0.0179387	-0.552721
glcF	2847717	glycolate dehydrogenase, putative iron-sulfur subunit	1.17918	4.46238	0.000978479	0.0179662	-0.6831
mdtM	948861	multidrug efflux pump/bile salt:H(+) antiporter/Na(+):H(+) antiporter/K(+):H(+) antiporter	1.22665	5.19025	0.000989364	0.0180282	-0.721672
ycaI	945531	metallo-beta-lactamase superfamily inner membrane protein YcaI	-1.29472	4.85383	0.000993964	0.0180282	-0.722719
metA	948513	homoserine O-succinyltransferase	2.02454	5.7964	0.000994233	0.0180282	-0.722638
yhfA	947860	OsmC family protein YhfA	0.979216	5.08877	0.00100712	0.0181251	-0.71277
rpoH	947970	RNA polymerase sigma factor RpoH	-0.760646	8.5608	0.00100787	0.0181251	-0.720966
nemR	946166	DNA-binding transcriptional repressor NemR	-2.01617	3.97975	0.00101212	0.0181269	-0.728332
fabH	946003	3-oxoacyl-[acyl carrier protein] synthase 3	0.668148	8.58889	0.0010207	0.0181548	-0.746029
cpxP	2847688	periplasmic protein CpxP	-1.11876	7.21937	0.00102199	0.0181548	-0.749883
proC	945034	pyrroline-5-carboxylate reductase	0.800312	6.49766	0.001029	0.0182006	-0.762433
yajQ	945063	nucleotide binding protein YajQ	0.797528	7.63026	0.00103289	0.0182006	-0.774581
yfiE	947064	putative LysR-type DNA-binding transcriptional regulator YfiE	-0.944888	4.82699	0.00104781	0.0183892	-0.780916
rpmB	946941	50S ribosomal subunit protein L28	-0.753567	8.80482	0.00106828	0.0186735	-0.79714
ydaY	946208	putative uncharacterized protein YdaY	-1.26265	0.959111	0.00108669	0.0189034	-0.622838
fbaB	946632	fructose-bisphosphate aldolase class I	1.70683	8.67536	0.00109012	0.0189034	-0.819862
fbaA	947415	fructose-bisphosphate aldolase class II	1.33507	10.7216	0.00109441	0.0189034	-0.797243
yneF	NA	NA	-0.75546	4.3397	0.00111103	0.019056	-0.816651
menA	948418	1,4-dihydroxy-2-naphthoate octaprenyltransferase	-0.808553	5.57058	0.00111556	0.019056	-0.838865
folX	946781	dihydroneopterin triphosphate 2'-epimerase	0.796533	5.73394	0.00111632	0.019056	-0.834407
uxuA	947082	D-mannonate dehydratase	-1.48542	5.47405	0.00112084	0.0190586	-0.840692
xthA	946254	exodeoxyribonuclease III	0.625555	6.00572	0.00113472	0.0192199	-0.85476
pyrI	948763	aspartate carbamoyltransferase, PyrI subunit	2.27279	7.07533	0.00115459	0.0194809	-0.789802
srkA	948346	stress response kinase A	-0.850273	6.76337	0.00117175	0.0196945	-0.90001
lysA	947313	diaminopimelate decarboxylase	1.0589	6.7272	0.00117944	0.0197477	-0.905185
ybjX	946025	DUF535 domain-containing protein YbjX	-0.793635	7.47376	0.00118398	0.019748	-0.907931
sokE	71004555	ncRNA	-1.4225	-0.637478	0.00120232	0.0199755	-0.644139
phoU	948233	negative regulator of the pho regulon	1.23119	5.0063	0.00120918	0.0199755	-0.894597
yfgI	945168	nalidixic acid resistance protein YfgI	-2.27866	2.69772	0.00121133	0.0199755	-0.796445
soxS	948567	DNA-binding transcriptional dual regulator SoxS	1.31538	4.3009	0.00121639	0.0199836	-0.903789
xylG	948127	xylose ABC transporter ATP binding subunit	-0.909135	3.2333	0.00122336	0.0200228	-0.87027
hemG	948331	protoporphyrinogen oxidase	0.636435	5.82818	0.00123622	0.0200473	-0.941114
dhaL	945748	dihydroxyacetone kinase subunit L	1.09965	6.25441	0.00123822	0.0200473	-0.932529
gcvA	947278	DNA-binding transcriptional dual regulator GcvA	-0.779304	5.67075	0.00124029	0.0200473	-0.945398
pyrG	946116	CTP synthetase	0.714045	9.71416	0.00124321	0.0200473	-0.926745
yjiA	948882	P-loop guanosine triphosphatase YjiA	0.795515	5.34608	0.00125555	0.0201719	-0.94252
dacC	945455	D-alanyl-D-alanine carboxypeptidase DacC	0.684606	6.72395	0.00126782	0.0202941	-0.980678
yjgX	4056033	pseudo	-0.900158	5.33788	0.00127245	0.0202941	-0.972573
pgi	948535	glucose-6-phosphate isomerase	1.07826	9.05793	0.00127992	0.0203391	-0.978418
hinT	948549	purine nucleoside phosphoramidase	1.31575	5.09431	0.00128792	0.020392	-0.959688
ycgZ	945885	putative two-component system connector protein YcgZ	1.85745	1.89808	0.00132377	0.0208841	-0.928178
lpxD	944882	UDP-3-O-(3-hydroxymyristoyl)glucosamine N-acyltransferase	0.713939	9.40586	0.00133584	0.0209251	-1.00066
pal	945004	peptidoglycan-associated outer membrane lipoprotein Pal	0.964296	9.66698	0.00133595	0.0209251	-1.00681
fruB	946677	fructose-specific PTS multiphosphoryl transfer protein FruB	1.07199	5.50585	0.00136626	0.0213233	-0.956176
ymfL	945717	uncharacterized protein YmfL	-1.57971	2.46412	0.00137651	0.021407	-0.938336
cbrC	948230	PF03691 family colicin E2 tolerance protein CbrC	-1.9745	2.56627	0.00140313	0.0217435	-0.923775
aroP	946018	aromatic amino acid:H(+) symporter AroP	0.87951	8.49086	0.00141371	0.0217674	-1.08873
cspC	946339	transcription antiterminator and regulator of mRNA stability CspC	1.51468	7.60036	0.00141463	0.0217674	-1.08532
yjdJ	948647	putative N-acetyltransferase YjdJ	1.91812	2.21434	0.00142258	0.0218129	-0.85802
map	947882	methionine aminopeptidase	0.675891	8.16141	0.00143915	0.0219898	-1.09955
yajC	945374	Sec translocon accessory complex subunit YajC	0.767109	7.21065	0.00147325	0.0223746	-1.12944
ymfD	945329	putative SAM-dependent methyltransferase YmfD	-1.14434	1.99515	0.00147458	0.0223746	-0.954568
ynfA	946125	putative transporter YnfA	-0.914644	2.53194	0.00150224	0.0227155	-1.03242
yqgC	945052	protein YqgC	1.01427	5.41263	0.00151131	0.0227739	-1.10594
dhaK	945747	dihydroxyacetone kinase subunit K	0.914437	7.68745	0.0015222	0.0228591	-1.16039
serW	945501	tRNA-Ser	-1.5492	1.59583	0.00153318	0.0229451	-0.954103
pgl	946398	6-phosphogluconolactonase	1.42988	7.38588	0.00154607	0.0230591	-1.17477
rem	946109	protein Rem	-2.51357	2.3968	0.00155936	0.0231783	-1.10122
yaeQ	946809	uncharacterized protein YaeQ	-0.586221	4.3727	0.00159411	0.0235705	-1.14285
ydiK	946183	putative transporter YdiK	0.658663	6.56985	0.00159675	0.0235705	-1.21173
hslU	948430	ATPase component of the HslVU protease	0.903409	8.24418	0.00160662	0.0235705	-1.19693
yehS	949026	DUF1456 domain-containing protein YehS	-0.775269	4.48738	0.00160732	0.0235705	-1.17639
yhaL	947618	uncharacterized protein YhaL	-1.20212	3.08248	0.00162379	0.0237323	-1.16351
ygcB	NA	NA	-0.971593	3.77128	0.00163554	0.0237707	-1.18332
yphA	947365	putative inner membrane protein	1.50809	4.90587	0.00163729	0.0237707	-1.19713
mdtJ	946139	multidrug/spermidine efflux pump membrane subunit MdtJ	-2.5237	1.99951	0.0016442	0.0237919	-0.996916
lptA	947920	lipopolysaccharide transport system protein LptA	0.662443	7.10276	0.00165986	0.0239393	-1.25032
sdhB	945300	succinate:quinone oxidoreductase, iron-sulfur cluster binding protein	1.20801	7.50594	0.00168019	0.0239768	-1.25721
nanM	949106	N-acetylneuraminate mutarotase	1.24782	4.11209	0.00168703	0.0239768	-1.20037
ybaB	945104	putative nucleoid-associated protein YbaB	0.916148	5.03329	0.00169007	0.0239768	-1.22988
yciO	945854	putative RNA-binding protein YciO	0.698791	5.89091	0.00169532	0.0239768	-1.25425
fabG	945645	3-oxoacyl-[acyl-carrier-protein] reductase FabG	1.0913	10.2839	0.00169573	0.0239768	-1.22821
degQ	947812	periplasmic serine endoprotease	0.981075	6.42261	0.0016987	0.0239768	-1.26812
dxr	945019	1-deoxy-D-xylulose 5-phosphate reductoisomerase	-0.689066	6.78211	0.00170087	0.0239768	-1.27307
yebQ	946048	putative transporter YebQ	-1.2836	3.63556	0.00171337	0.0240111	-1.18882
gntR	947946	DNA-binding transcriptional repressor GntR	-1.00538	6.69673	0.00171429	0.0240111	-1.27956
pnp	947672	polynucleotide phosphorylase	-0.878477	10.793	0.00173058	0.0241618	-1.24237
rhsC	945306	rhs element protein RhsC	-2.3074	6.2741	0.00174321	0.0241776	-1.28676
yjdC	948650	putative DNA-binding transcriptional regulator YjdC	0.994231	6.7998	0.00174642	0.0241776	-1.2983
pykA	946527	pyruvate kinase 2	0.925095	8.95475	0.00174831	0.0241776	-1.28362
luxS	947168	S-ribosylhomocysteine lyase	1.29011	8.04523	0.00176623	0.0243483	-1.30722
mtfA	946489	Mlc titration factor	0.643189	5.74861	0.00178486	0.0244793	-1.2986
mlaF	947729	intermembrane phospholipid transport system, ATP binding subunit MlaF	-0.676454	6.89548	0.00178693	0.0244793	-1.32216
ykfA	949004	putative GTP-binding protein YkfA	-0.983182	4.86268	0.00181449	0.0245911	-1.32433
ugpA	947957	sn-glycerol 3-phosphate ABC transporter membrane subunit UgpA	1.4051	3.05677	0.00181847	0.0245911	-1.18021
ldrB	2847735	small toxic polypeptide LdrB	-1.26044	1.4404	0.00182212	0.0245911	-1.1958
ynbD	945985	phosphatase domain-containing protein YnbD	-0.676439	4.25877	0.00182247	0.0245911	-1.3205
nemA	946164	N-ethylmaleimide reductase	-0.735215	5.94499	0.00182612	0.0245911	-1.34043
prkB	947862	putative phosphoribulokinase	0.846231	6.16942	0.00182886	0.0245911	-1.33527
emrE	948442	multidrug/betaine/choline efflux transporter EmrE	-1.13981	3.21093	0.00187439	0.0250191	-1.26429
yheU	947863	PF06794 family protein YheU	1.34187	2.58264	0.00187537	0.0250191	-1.15441
yeeO	946506	FMN/FAD exporter	-0.801079	5.85242	0.00187786	0.0250191	-1.37181
insQ	944942	putative RNA-guided DNA endonuclease InsQ	-0.937585	5.73339	0.001903	0.0252677	-1.37111
atpB	948252	ATP synthase Fo complex subunit a	0.688872	8.50948	0.00190809	0.0252677	-1.38914
astD	946260	aldehyde dehydrogenase	1.24832	4.30656	0.00191921	0.0253232	-1.34603
yhbE	947699	putative transporter YhbE	-2.17018	7.4991	0.00192387	0.0253232	-1.37979
manZ	946342	mannose-specific PTS enzyme IID component	0.730582	7.84335	0.00196466	0.0257825	-1.41675
yigB	948357	5-amino-6-(5-phospho-D-ribitylamino)uracil phosphatase	0.84326	5.79551	0.00198531	0.0259323	-1.415
mdtG	945627	efflux pump MdtG	-1.13093	3.96219	0.00199525	0.0259323	-1.37685
tauD	945021	taurine dioxygenase	-1.97109	5.05862	0.00199611	0.0259323	-1.42437
istR	5061525	ncRNA	-1.82203	-0.0951895	0.00199981	0.0259323	-1.11599
yciX	1450257	uncharacterized protein YciX	-0.865575	4.22829	0.0020145	0.0260455	-1.39044
chaA	945790	Na(+)/K(+):H(+) antiporter ChaA	-1.11727	6.75186	0.00202464	0.0260993	-1.44474
ybhL	945401	Bax1-I family protein YbhL	0.763683	7.87011	0.00205105	0.026362	-1.45145
cof	945089	HMP-PP phosphatase	-0.952356	5.01053	0.00205761	0.0263687	-1.44978
nlpC	946220	NlpC/P60 family lipoprotein NlpC	-0.711871	5.61372	0.00206442	0.0263787	-1.45511
stpA	947130	DNA-binding transcriptional repressor StpA with RNA chaperone activity	-1.54811	3.91454	0.00209407	0.0266577	-1.35016
potH	945475	putrescine ABC transporter membrane subunit PotH	1.36813	4.93485	0.00209846	0.0266577	-1.42176
yfcF	946749	glutathione S-transferase YfcF	0.985071	5.17088	0.00210685	0.0266868	-1.44225
mnmE	948222	5-carboxymethylaminomethyluridine-tRNA synthase GTPase subunit	0.580332	7.03726	0.00211902	0.0267013	-1.49449
fbp	948753	fructose-1,6-bisphosphatase 1	-0.547821	7.58613	0.00212022	0.0267013	-1.48812
ddlA	945313	D-alanine--D-alanine ligase A	0.762059	6.28745	0.00212696	0.0267092	-1.49095
talB	944748	transaldolase B	0.694014	9.57128	0.00214064	0.026804	-1.47394
metY	947678	tRNA-Met	-0.998455	5.36737	0.00215903	0.026957	-1.48756
clpP	945082	ATP-dependent Clp protease proteolytic subunit	0.592555	8.81189	0.00217274	0.0269875	-1.4988
ldhA	946315	D-lactate dehydrogenase	0.990581	5.76239	0.00218082	0.0269875	-1.49479
potG	945476	putrescine ABC transporter ATP binding subunit	1.63836	5.76882	0.00218834	0.0269875	-1.49737
yfgD	946974	putative oxidoreductase YfgD	0.623394	5.75664	0.00218942	0.0269875	-1.50819
pmbA	NA	NA	0.805835	7.86099	0.00219235	0.0269875	-1.52355
pykF	946179	pyruvate kinase 1	0.910371	9.63908	0.00224324	0.0275364	-1.52731
ispH	944777	4-hydroxy-3-methylbut-2-enyl diphosphate reductase	0.833211	6.85153	0.00227588	0.0278588	-1.56459
cspF	946090	cold shock-like protein CspF	-2.02212	4.14978	0.0022895	0.0279251	-1.53631
relA	947244	GDP/GTP pyrophosphokinase	0.718694	8.54147	0.00229973	0.0279251	-1.55635
rayT	944913	REP-associated tyrosine transposase	1.27303	2.91625	0.00230047	0.0279251	-1.41047
yheV	1450290	DUF2387 domain-containing protein YheV	1.0514	4.0293	0.002317	0.0280479	-1.49706
yfaA	946618	DUF2138 domain-containing protein YfaA	-1.54685	3.44856	0.00232342	0.0280479	-1.49295
aaaE	7751645	pseudo	1.09347	1.30001	0.00233435	0.0281022	-1.3734
fucU	945842	L-fucose mutarotase	0.959233	3.3471	0.00236806	0.0284298	-1.49678
perR	945417	putative transcriptional regulator PerR	-0.984344	3.57739	0.00238857	0.0285974	-1.52457
asnC	948259	DNA-binding transcriptional dual regulator AsnC	1.07063	3.10049	0.00242332	0.0289342	-1.4594
glyA	947022	serine hydroxymethyltransferase	1.08037	10.4827	0.002449	0.0291612	-1.61203
sthA	948461	soluble pyridine nucleotide transhydrogenase	1.14028	7.82643	0.00246797	0.0293072	-1.64147
yfeZ	946918	putative inner membrane protein	-0.896142	3.30465	0.0024867	0.0294169	-1.53821
rpsU	947577	30S ribosomal subunit protein S21	-1.15105	6.60274	0.00249067	0.0294169	-1.6498
ydiV	NA	NA	-0.584387	4.50542	0.00251572	0.0296326	-1.62683
eco	946700	serine protease inhibitor ecotin	0.938664	4.25645	0.00253757	0.0297999	-1.60373
ves	946245	HutD family protein Ves	-1.16692	2.51022	0.00254356	0.0297999	-1.57072
ybbN	NA	NA	0.72638	7.07767	0.00255858	0.0298957	-1.68176
tabA	948777	DUF386 domain-containing toxin-antitoxin biofilm protein TabA	1.15474	8.39595	0.002572	0.0299475	-1.68205
yqjE	947611	inner membrane protein YqjE	1.1609	6.80307	0.00258079	0.0299475	-1.68776
galM	944943	galactose-1-epimerase	0.619313	7.61806	0.00258357	0.0299475	-1.68721
nepI	948213	purine ribonucleoside exporter	-0.899658	4.33264	0.00259788	0.0300337	-1.65621
bdcR	948775	putative transcriptional regulator BdcR	-0.627738	4.39647	0.00261632	0.0301671	-1.64541
allA	945141	ureidoglycolate lyase	-0.854208	1.99665	0.00264729	0.0304438	-1.52283
asmA	946582	putative assembly protein AsmA	0.547958	6.78067	0.00268426	0.0307777	-1.72989
ybiJ	945433	DUF1471 domain-containing protein YbiJ	-1.14654	6.91461	0.00269041	0.0307777	-1.71316
dnaA	948217	chromosomal replication initiator protein DnaA	-0.640956	8.48371	0.00271349	0.0309607	-1.71522
yedA	946461	putative transporter YedA	-0.897001	3.59631	0.00274577	0.0312474	-1.62372
cpxR	948404	DNA-binding transcriptional dual regulator CpxR	0.683137	6.99368	0.00276471	0.0313812	-1.75823
wecA	NA	NA	-0.950931	7.15747	0.00278306	0.0315077	-1.76286
htpG	945099	chaperone protein HtpG	0.804466	7.84279	0.00281573	0.0317423	-1.76569
ompN	946313	outer membrane porin N	-0.811713	2.3643	0.00281831	0.0317423	-1.69963
yadG	944833	putative ABC transporter ATP-binding protein YadG	0.662441	7.08909	0.00283389	0.0318357	-1.78292
msrB	947188	methionine sulfoxide reductase B	1.01945	7.4141	0.00284309	0.0318572	-1.78463
rluD	947087	23S rRNA pseudouridine(1911/1915/1917) synthase	0.620395	7.10454	0.00286622	0.0320343	-1.79533
ygaY	2847696	pseudo	-0.700818	3.98045	0.00290417	0.0323469	-1.73335
exuR	947602	DNA-binding transcriptional repressor ExuR	-0.88068	7.61389	0.002909	0.0323469	-1.79746
ybgF	NA	NA	0.800018	8.44709	0.00293744	0.0325014	-1.80647
entB	946178	enterobactin synthase component B	1.2247	6.39015	0.00293777	0.0325014	-1.79086
yfjP	947124	putative GTP-binding protein YfjP	-1.01786	2.59001	0.00294928	0.0325463	-1.69384
creA	948920	PF05981 family protein CreA	0.850868	4.16505	0.0029742	0.0327387	-1.74319
potF	945480	putrescine ABC transporter periplasmic binding protein	1.60863	7.04811	0.0029904	0.0328343	-1.82989
norR	947186	DNA-binding transcriptional dual regulator NorR	-0.683852	4.40838	0.00300849	0.0329501	-1.80633
glnE	947552	fused glutamine synthetase deadenylase/glutamine synthetase adenylyltransferase	0.860151	7.52728	0.00302494	0.0329796	-1.84557
leuL	946072	leu operon leader peptide	1.30686	3.01497	0.00302628	0.0329796	-1.72111
sokB	2847728	ncRNA	-1.33525	1.47918	0.00304081	0.0330556	-1.65061
ybeY	946430	endoribonuclease YbeY	1.07219	6.30589	0.00306943	0.0332839	-1.85808
glmS	948241	L-glutamine--D-fructose-6-phosphate aminotransferase	0.768365	9.09153	0.00310749	0.0336132	-1.85549
lpxC	944816	UDP-3-O-acyl-N-acetylglucosamine deacetylase	-0.88759	11.3581	0.00311569	0.0336187	-1.79746
accA	944895	acetyl-CoA carboxyltransferase subunit alpha	0.611713	7.63428	0.00313511	0.0337449	-1.88248
oppB	945823	murein tripeptide ABC transporter/oligopeptide ABC transporter inner membrane subunit OppB	-0.930734	6.22906	0.00315327	0.0337556	-1.8514
lipA	945227	lipoyl synthase	0.797061	8.24566	0.0031678	0.0337556	-1.87217
ybgK	NA	NA	0.647992	7.3062	0.00317415	0.0337556	-1.89633
fkpB	944807	peptidyl-prolyl cis-trans isomerase FkpB	0.874104	6.74987	0.00317609	0.0337556	-1.8961
rpmA	945190	50S ribosomal subunit protein L27	-1.21708	7.20059	0.00317848	0.0337556	-1.89298
chiQ	945713	lipoprotein ChiQ	-1.08264	2.26214	0.00318245	0.0337556	-1.70252
grpE	947097	nucleotide exchange factor GrpE	0.929566	7.25467	0.0032019	0.0338553	-1.90287
asd	947939	aspartate-semialdehyde dehydrogenase	1.10461	10.7826	0.00320734	0.0338553	-1.85923
ilvB	948182	acetohydroxy acid synthase I subunit IlvB	0.946341	8.01673	0.00324338	0.0341371	-1.91639
mokC	944756	regulatory protein MokC	-0.625255	3.00886	0.00325629	0.0341371	-1.82873
yjeT	948696	DUF2065 domain-containing protein YjeT	-1.41865	1.02418	0.00325747	0.0341371	-1.59575
bssS	946104	regulator of biofilm formation	-1.02516	6.73427	0.00329048	0.0344004	-1.92883
yagI	NA	NA	-0.987464	5.39718	0.00335663	0.0349783	-1.89117
pbpG	946662	peptidoglycan DD-endopeptidase PbpG	0.585373	6.55123	0.00336176	0.0349783	-1.95343
dacD	946518	D-alanyl-D-alanine carboxypeptidase DacD	-0.783781	4.54343	0.00338986	0.0351725	-1.93497
ymgE	945760	PF04226 family protein YmgE	1.611	2.22749	0.00339652	0.0351725	-1.78173
pyrB	948767	aspartate carbamoyltransferase catalytic subunit	2.61717	7.7797	0.00343369	0.0354733	-1.88135
astC	946255	succinylornithine transaminase	1.59832	4.1557	0.00345014	0.035526	-1.91073
ryjA	2847753	ncRNA	-0.934361	1.32118	0.00345534	0.035526	-1.84319
pgk	947414	phosphoglycerate kinase	0.978658	10.0903	0.00346756	0.035526	-1.94909
secB	948123	protein export chaperone SecB	0.885465	7.25016	0.0034713	0.035526	-1.98122
skp	944861	periplasmic chaperone Skp	0.895041	8.55699	0.00348329	0.0355654	-1.97621
yhaK	947620	bicupin-related protein	-1.61307	4.78549	0.00351329	0.0356662	-1.98939
creD	948868	putative inner membrane protein CreD	-2.7528	3.91374	0.00351554	0.0356662	-1.94613
metF	948432	5,10-methylenetetrahydrofolate reductase	1.84954	5.90962	0.00351765	0.0356662	-1.97452
insG	948805	IS4 family putative transposase	-0.620211	4.24048	0.00352754	0.0356837	-1.9346
yccJ	948930	PF13993 family protein YccJ	1.62948	4.77529	0.00355186	0.0358467	-1.96916
ybeZ	948044	PhoH-like protein	1.00112	8.26324	0.00357314	0.0359784	-1.99635
ymfJ	945718	uncharacterized protein YmfJ	1.1007	1.97611	0.0035876	0.036041	-1.7933
yehH	2847726	pseudo	-0.639148	4.11251	0.00367145	0.0367349	-1.99754
yhaV	947638	ribosome-dependent mRNA interferase toxin YhaV	-0.836287	5.15556	0.00367349	0.0367349	-2.02671
ycbK	NA	NA	0.711444	9.66064	0.0037194	0.0370056	-2.00165
ompF	945554	outer membrane porin F	1.1032	10.1055	0.00372072	0.0370056	-2.04875
rpmE	948425	50S ribosomal subunit protein L31	0.691241	7.77432	0.00372596	0.0370056	-2.05169
yhcF	947735	DUF1120 domain-containing protein YhcF	-0.632923	3.56829	0.00375603	0.0372196	-1.99245
purA	948695	adenylosuccinate synthetase	-0.619806	10.1386	0.00378689	0.0374015	-2.02587
chaC	945793	glutathione-specific gamma-glutamylcyclotransferase	-0.603392	6.28411	0.00379681	0.0374015	-2.07262
ykfI	946726	toxin of the YkfI-YafW toxin-antitoxin system	-1.17996	2.5844	0.00380832	0.0374015	-1.93821
tmk	945663	Tmk	-0.856992	5.84979	0.00380862	0.0374015	-2.07003
gtrA	NA	NA	-1.06124	4.33034	0.0038345	0.0375323	-2.01384
ynaE	946078	uncharacterized protein YnaE	-0.940763	2.02596	0.00383912	0.0375323	-1.9703
oppC	945810	murein tripeptide ABC transporter/oligopeptide ABC transporter inner membrane subunit OppC	-0.73183	6.31998	0.00385045	0.0375591	-2.06441
ihfB	945533	integration host factor subunit beta	0.811483	7.68955	0.00387534	0.0377177	-2.08974
yhcM	NA	NA	0.657724	5.72073	0.00392262	0.038093	-2.08037
dkgB	944901	methylglyoxal reductase DkgB	0.84861	4.69292	0.00402478	0.0389735	-2.1016
bax	948089	putative glycoside hydrolase Bax	-0.9789	7.09601	0.00403309	0.0389735	-2.13077
allE	945149	(S)-ureidoglycine aminohydrolase	0.683693	4.02421	0.00404139	0.0389735	-2.06625
ydhQ	944851	putative adhesin-related protein YdhQ	0.637331	6.56715	0.00404999	0.0389735	-2.13651
nadR	948911	DNA-binding transcriptional repressor/NMN adenylyltransferase NadR	0.75772	6.9225	0.00405788	0.0389735	-2.13958
esrE	14678511	ncRNA	0.668937	2.83063	0.00407311	0.039034	-1.96257
icd	945702	isocitrate dehydrogenase	1.05784	11.7831	0.00408851	0.0390958	-2.07787
ybeF	945219	putative DNA-binding transcriptional regulator YbeF	-0.748989	3.55219	0.00410609	0.0391782	-2.08875
dsrB	946468	protein DsrB	-1.4358	1.31395	0.00414611	0.0394274	-1.88355
trkG	945932	K(+) transporter TrkG	-0.803097	4.93865	0.00415025	0.0394274	-2.13603
ygeQ	947344	putative lipoprotein YgeQ	-0.901983	3.90297	0.00422467	0.0400473	-2.13223
ykgH	947513	uncharacterized protein YkgH	-1.29787	0.890377	0.00424863	0.0401133	-1.93985
cpxA	948405	sensor histidine kinase CpxA	0.521584	7.21477	0.00425534	0.0401133	-2.18803
yjbJ	948553	putative stress response protein YjbJ	0.718153	4.39807	0.00426603	0.0401133	-2.15661
ybhI	945377	putative tricarboxylate transporter	-1.02054	1.21625	0.0042713	0.0401133	-1.97955
lpp	946175	murein lipoprotein	1.43713	9.65575	0.00429862	0.0401133	-2.17495
focB	949032	formate channel FocB	-0.6011	3.64643	0.00430912	0.0401133	-2.13698
clpB	947077	ClpB80;chaperone protein ClpB	0.893446	8.8368	0.00433228	0.0401133	-2.16587
kch	945841	K(+) channel Kch	-0.673175	4.97711	0.0043366	0.0401133	-2.17658
bamA	944870	outer membrane protein assembly factor BamA	0.574352	10.2117	0.00433796	0.0401133	-2.15821
glnB	947016	nitrogen regulatory protein PII-1	0.726909	4.92231	0.00434761	0.0401133	-2.16459
prs	945772	ribose-phosphate diphosphokinase	1.00109	10.0093	0.00434941	0.0401133	-2.16715
pnuC	945350	nicotinamide riboside transporter	1.04421	6.64057	0.00435154	0.0401133	-2.19643
yqiK	947537	flotillin family inner membrane protein YqiK	-0.611011	3.67544	0.004357	0.0401133	-2.1625
msrA	948734	methionine sulfoxide reductase A	1.01483	6.84388	0.00436014	0.0401133	-2.20423
rhmA	NA	NA	0.691929	3.13281	0.0043839	0.0402471	-2.09134
amn	946508	AMP nucleosidase	0.802137	8.19466	0.00444581	0.0406324	-2.22572
ypjI	5625570	pseudo	-1.69599	-1.14115	0.00445299	0.0406324	-1.80939
kefC	944773	K(+) : H(+) antiporter KefC	-2.17191	5.61212	0.00445375	0.0406324	-2.21573
prc	946096	tail-specific protease	0.65049	8.78497	0.00453662	0.0413022	-2.232
tadA	947027	tRNA adenosine(34) deaminase	-0.688186	4.61941	0.00457756	0.0415883	-2.21985
bglA	947378	6-phospho-beta-glucosidase A	0.675169	7.07044	0.00459766	0.0416842	-2.25901
slyD	947859	FKBP-type peptidyl-prolyl cis-trans isomerase SlyD	0.539006	8.63221	0.00461985	0.0417987	-2.25458
pfkB	946230	6-phosphofructokinase 2	0.628313	6.57779	0.00467741	0.0421635	-2.26852
nagA	945289	N-acetylglucosamine-6-phosphate deacetylase	0.65488	6.44029	0.00467947	0.0421635	-2.27554
thyA	949035	thymidylate synthase	0.616373	6.72878	0.0047215	0.0424547	-2.28535
yfjY	947125	RadC-like JAB domain-containing protein YfjY	-1.14748	-0.385289	0.00477223	0.0428227	-1.88347
yceF	945631	m(7)GTP pyrophosphatase	0.810156	6.28159	0.00481132	0.0430153	-2.30103
fadE	949007	acyl-CoA dehydrogenase	1.48666	8.12259	0.00481338	0.0430153	-2.28121
ygbA	947187	protein YgbA	-1.41403	2.15787	0.00483865	0.0431529	-2.12851
yfgF	NA	NA	-0.963325	3.55871	0.00494025	0.0439669	-2.22964
ymgC	945090	protein YmgC	1.74163	2.66607	0.00495627	0.0439669	-2.31175
alx	947607	putative membrane-bound redox modulator Alx	-1.34502	4.05194	0.00496012	0.0439669	-2.27462
clpA	945764	ATP-dependent Clp protease ATP-binding subunit ClpA	0.873762	11.4963	0.00500213	0.0441181	-2.26979
fadB	948336	multifunctional enoyl-CoA hydratase, 3-hydroxyacyl-CoA epimerase, Delta(3)-cis- Delta(2)-trans-enoyl-CoA isomerase, L-3-hydroxyacyl-CoA dehydrogenase	1.75184	6.4192	0.00500931	0.0441181	-2.34006
tas	947306	putative NADP(H)-dependent aldo-keto reductase Tas	0.878132	7.9524	0.00501087	0.0441181	-2.34567
ptsP	947301	phosphoenolpyruvate-protein phosphotransferase PtsP	0.637203	8.76407	0.00501755	0.0441181	-2.32742
mgsA	945574	methylglyoxal synthase	0.662842	6.54975	0.00502936	0.0441331	-2.34427
yeiQ	946688	putative oxidoreductase YeiQ	-0.924295	4.92463	0.00506295	0.0443389	-2.30679
gluQ	944846	glutamyl-Q tRNA(Asp) synthetase	-1.06602	4.66216	0.00508176	0.0443802	-2.33174
iclR	948524	DNA-binding transcriptional repressor IclR	-0.614935	6.47896	0.00508798	0.0443802	-2.36109
ybiA	945426	N-glycosidase YbiA	-0.87222	2.85619	0.0051374	0.0447219	-2.24543
rhtC	948317	L-threonine exporter	0.91806	6.87637	0.00515143	0.044755	-2.3731
ycfL	948539	DUF1425 domain-containing protein YcfL	0.883481	5.24965	0.00518903	0.0449922	-2.34338
moaB	945396	protein MoaB	0.804297	6.60772	0.00521413	0.0451203	-2.38739
epmA	948672	EF-P-lysine lysyltransferase	-1.31765	4.47727	0.00522529	0.0451275	-2.35048
fdnI	946038	formate dehydrogenase N subunit gamma	-0.659746	3.33239	0.00524734	0.0451678	-2.36266
csgF	945622	curli assembly component CsgF	1.31729	3.16146	0.00526172	0.0451678	-2.19094
rnlA	947107	RNase LS, toxin of the RnlAB toxin-antitoxin system	-0.992145	7.08559	0.00527386	0.0451678	-2.39612
ariR	945340	putative two-component system connector protein AriR	1.83213	2.8451	0.00527827	0.0451678	-2.36501
cydC	945504	glutathione/L-cysteine ABC exporter subunit CydC	0.775358	6.8471	0.00528164	0.0451678	-2.39892
moaD	945398	molybdopterin synthase sulfur carrier subunit	0.874523	2.97905	0.00530894	0.0452159	-2.28577
mprA	945282	DNA-binding transcriptional regulator MprA	-0.798007	6.34896	0.00531642	0.0452159	-2.39806
folM	949096	dihydromonapterin reductase	0.551335	5.09394	0.00531829	0.0452159	-2.38124
xerC	948355	site-specific tyrosine recombinase	0.687961	6.38028	0.00537823	0.0456366	-2.41079
mrp	946627	P-loop NTPase family protein Mrp	0.590115	8.43259	0.00543579	0.0460357	-2.41503
folC	945451	bifunctional folylpolyglutamate synthetase/dihydrofolate synthetase	-1.19819	6.31577	0.00544692	0.0460407	-2.42142
yfcC	946780	putative transporter YfcC	-1.13495	3.66884	0.00547169	0.046097	-2.36793
folE	949040	GTP cyclohydrolase 1	0.956961	9.85695	0.00547468	0.046097	-2.41704
mhpA	945197	3-(3-hydroxyphenyl)propanoate hydroxylase	0.884273	1.5592	0.00552755	0.0463723	-2.18188
insZ	4056037	pseudo	-1.0435	4.55268	0.00553076	0.0463723	-2.40727
chiA	947837	endochitinase	-0.58174	6.11243	0.00554437	0.0463723	-2.44846
hpf	947718	ribosome hibernation-promoting factor	0.930089	6.88291	0.00554982	0.0463723	-2.44743
yffL	946922	uncharacterized protein YffL	-0.596006	2.33584	0.00557531	0.0464964	-2.28554
cybB	947241	superoxide oxidase	0.754828	5.38348	0.00561339	0.0466397	-2.41264
yehL	946656	putative AAA(+) MoxR family ATPase YehL	-1.82362	0.828452	0.00561384	0.0466397	-2.12503
yrdA	947775	hexapeptide repeat-containing protein YrdA	0.915725	6.39636	0.00566168	0.0469479	-2.45488
nuoF	946753	NADH:quinone oxidoreductase subunit F	0.881417	8.46834	0.005681	0.0470189	-2.45837
sucB	945307	dihydrolipoyltranssuccinylase	1.00853	9.06537	0.00569383	0.047036	-2.46482
maeB	946947	malate dehydrogenase (oxaloacetate-decarboxylating) (NADP(+))	0.648231	8.46472	0.00575571	0.0474279	-2.47245
ydcK	944932	putative acyltransferase YdcK	1.44411	5.07572	0.00576298	0.0474279	-2.46125
ogrK	945404	prophage P2 late control protein OgrK	-1.86497	-0.211161	0.00577631	0.0474483	-2.03616
ppiC	948285	peptidyl-prolyl cis-trans isomerase C	-0.691769	5.35307	0.00581238	0.0476549	-2.46587
iadA	948853	isoaspartyl dipeptidase	0.662199	5.61038	0.00584364	0.0478215	-2.4715
yfjQ	947127	DUF932 domain-containing protein YfjQ	-1.05349	1.67004	0.00593885	0.0484202	-2.26049
ycaM	945518	putative transporter YcaM	-0.967572	2.30357	0.00593895	0.0484202	-2.38018
parE	947501	DNA topoisomerase IV subunit B	0.46493	7.6898	0.00596135	0.0484856	-2.51287
kdpC	947508	K(+) transporting P-type ATPase subunit KdpC	-1.69707	3.3322	0.00596916	0.0484856	-2.45191
ilvN	948183	acetohydroxy acid synthase I subunit IlvN	0.931389	4.6558	0.00599587	0.0486121	-2.38738
usg	946797	putative semialdehyde dehydrogenase Usg	-0.990033	4.83915	0.0060295	0.0486837	-2.51139
yigZ	948334	IMPACT family member YigZ	0.700887	5.82613	0.0060379	0.0486837	-2.51232
crp	947867	DNA-binding transcriptional dual regulator CRP	0.566018	9.1229	0.00605686	0.0486837	-2.50736
rhmR	NA	NA	-0.765562	1.50951	0.00606293	0.0486837	-2.2518
garR	947631	tartronate semialdehyde reductase	1.01682	3.49562	0.00607268	0.0486837	-2.44674
nagC	945285	DNA-binding transcriptional dual regulator NagC	0.565954	7.05621	0.00607713	0.0486837	-2.54006
yecF	946420	DUF2594 domain-containing protein YecF	-1.29472	2.35785	0.00608678	0.0486837	-2.29571
yqjK	947610	PF13997 family protein YqjK	1.07426	6.14594	0.0061075	0.0486837	-2.53715
pepQ	948335	Xaa-Pro dipeptidase	0.832846	8.56773	0.00611103	0.0486837	-2.53271
elfD	946773	putative fimbrial chaperone ElfD	-1.02993	0.806319	0.00613204	0.0486837	-2.21701
yifN	2847676	pseudo	-0.870203	3.16549	0.00614513	0.0486837	-2.4222
gntX	NA	NA	-0.473398	5.15243	0.00614668	0.0486837	-2.51915
pdxJ	947039	pyridoxine 5'-phosphate synthase	0.922023	6.74917	0.00614952	0.0486837	-2.54864
nlpA	948175	lipoprotein-28	-0.678977	7.58458	0.00619533	0.0489576	-2.54525
acrA	945112	multidrug efflux pump membrane fusion lipoprotein AcrA	0.504261	8.30154	0.00621075	0.0489909	-2.54748
pabC	946647	aminodeoxychorismate lyase	-0.87265	5.73442	0.00636261	0.0500984	-2.5744
prmB	946805	ribosomal protein L3 N(5)-glutamine methyltransferase	0.7281	7.20465	0.0064017	0.0503155	-2.58798
yjdI	948648	PF06902 family protein YjdI	1.59636	2.84762	0.00641947	0.0503646	-2.34722
ybjG	945450	undecaprenyl pyrophosphate phosphatase	-0.622065	5.00868	0.00643447	0.0503918	-2.56447
hemN	948362	coproporphyrinogen III dehydrogenase	0.623797	7.8763	0.00648507	0.050661	-2.59563
essD	947545	putative phage lysis protein	-1.14276	1.5396	0.00649203	0.050661	-2.44237
mobB	948343	molybdopterin-guanine dinucleotide biosynthesis adaptor protein	-1.54783	3.66628	0.00660032	0.0514143	-2.54386
ccmE	946697	periplasmic heme chaperone	0.981269	1.97227	0.00664596	0.051583	-2.32012
rdlA	2847734	ncRNA	-1.04256	1.89312	0.00666023	0.051583	-2.43738
ycgV	945767	putative autotransporter adhesin YcgV	-0.835018	6.28878	0.00666854	0.051583	-2.62875
rplY	945618	50S ribosomal subunit protein L25	0.672941	7.29487	0.0066692	0.051583	-2.63079
bamB	946982	outer membrane protein assembly factor BamB	-0.67036	8.53436	0.00668496	0.0516136	-2.60674
crr	946880	Enzyme IIA(Glc)	0.942467	9.42682	0.00673658	0.0518222	-2.61494
ugpC	947953	sn-glycerol 3-phosphate ABC transporter ATP binding subunit	0.825472	4.48298	0.00673718	0.0518222	-2.58695
phnE	38094977	pseudo	-1.55069	1.45384	0.00674756	0.0518222	-2.28378
tsf	944866	protein chain elongation factor EF-Ts	0.575858	10.0102	0.00677454	0.0519382	-2.60487
ybeX	946417	CorC-HlyC family protein YbeX	0.593807	8.29639	0.00683698	0.0523251	-2.6354
rfbB	945276	dTDP-glucose 4,6-dehydratase 1	-0.717325	8.01806	0.00688941	0.0525179	-2.6545
viaA	948257	protein ViaA	0.930831	5.32087	0.00689398	0.0525179	-2.62238
aldB	948104	aldehyde dehydrogenase B	1.08125	5.06393	0.00689823	0.0525179	-2.6188
rpsD	947793	30S ribosomal subunit protein S4	-0.548448	11.0111	0.00691393	0.052533	-2.60111
ydjF	946272	putative DNA-binding transcriptional regulator YdjF	-0.862685	2.79007	0.00692426	0.052533	-2.52349
fmt	947779	10-formyltetrahydrofolate:L-methionyl-tRNA(fMet) N-formyltransferase	-0.532035	8.08435	0.00696021	0.0527143	-2.65671
ymgA	948991	putative two-component system connector protein YmgA	1.50483	0.78383	0.00699851	0.0529126	-2.53779
udp	948987	uridine phosphorylase	1.03326	7.28571	0.00705015	0.053211	-2.68217
marA	947613	DNA-binding transcriptional dual regulator MarA	-1.15849	4.02678	0.00707155	0.0532805	-2.60144
sucA	945303	subunit of E1(0) component of 2-oxoglutarate dehydrogenase	0.955787	9.85964	0.00711448	0.0535116	-2.66803
ydaV	945926	putative ATP-binding protein YdaV	1.05415	1.08505	0.00713028	0.0535328	-2.33736
ychO	945801	putative invasin YchO	-0.535143	5.13068	0.00714178	0.0535328	-2.6735
yniC	NA	NA	-0.532312	5.09414	0.0071679	0.0536036	-2.66864
yaaA	944749	DNA binding and peroxide stress response protein YaaA	0.522686	5.00054	0.00717576	0.0536036	-2.65888
phnI	948605	carbon-phosphorus lyase core complex subunit PhnI	-1.75105	1.06258	0.00720662	0.0537413	-2.30581
srlQ	NA	NA	0.601785	4.45935	0.0072188	0.0537413	-2.6227
ybgI	945824	radiation resistance protein YbgI	0.781074	6.55004	0.00730094	0.0542604	-2.71486
yneJ	946079	putative DNA-binding transcriptional regulator YneJ	-0.517466	3.95252	0.0074097	0.0549098	-2.65184
yjjY	948925	uncharacterized protein YjjY	0.791297	6.02223	0.00741444	0.0549098	-2.72234
ydgC	945156	GlpM family protein	0.880801	4.21374	0.00742602	0.0549098	-2.6835
ybcK	945166	putative recombinase YbcK	-0.881556	0.93596	0.00746038	0.0550707	-2.52152
fabA	945568	beta-hydroxyacyl-acyl carrier protein dehydratase/isomerase	-0.575014	8.35548	0.0074926	0.0552153	-2.72992
ynaK	947417	ParB-like nuclease domain-containing protein YnaK	-1.06163	0.674921	0.00751204	0.0552207	-2.40528
blr	2847682	beta-lactam resistance protein	-0.85735	3.16414	0.0075186	0.0552207	-2.56839
ydbA	2847750	pseudo	-0.960713	7.30001	0.00756622	0.0554771	-2.74385
ydiY	946218	acid-inducible putative outer membrane protein YdiY	-1.0561	4.79475	0.00758185	0.0554987	-2.71151
yddE	944782	PF02567 family protein YddE	0.517523	6.07835	0.00762231	0.0557015	-2.7546
mscK	945132	potassium dependent, small conductance mechanosensitive channel	-0.615235	6.86523	0.00765211	0.0558259	-2.76533
hemY	948311	protein HemY	0.47268	7.14437	0.00774121	0.056378	-2.7776
kefF	944767	regulator of KefC-mediated potassium transport and quinone oxidoreductase	-1.72332	3.09935	0.00776914	0.056378	-2.63013
rpoN	947714	RNA polymerase sigma factor RpoN	0.629667	8.56548	0.00778391	0.056378	-2.76006
ttdT	947576	L-tartrate:succinate antiporter	-0.946246	2.47816	0.00779377	0.056378	-2.597
grcA	947068	stress-induced alternate pyruvate formate-lyase subunit	-1.61116	7.13775	0.00780415	0.056378	-2.72466
arnA	947683	fused UDP-4-amino-4-deoxy-L-arabinose formyltransferase/UDP-glucuronate dehydrogenase	-0.639128	6.00153	0.00780519	0.056378	-2.77984
tamA	948733	translocation and assembly module subunit TamA	0.486327	6.62127	0.00786536	0.0566539	-2.79066
yobF	946338	DUF2527 domain-containing protein YobF	1.11135	6.9448	0.00786932	0.0566539	-2.78551
ygeX	947012	2,3-diaminopropionate ammonia-lyase	-0.79319	2.60068	0.00793204	0.0570115	-2.6536
polA	948356	DNA polymerase I	0.60501	7.8416	0.00794621	0.0570196	-2.80181
insA	NA	NA	-0.737213	3.74036	0.00797128	0.0571057	-2.71532
ycdX	948477	zinc-binding phosphatase YcdX	0.562871	6.90182	0.00802497	0.0573963	-2.81224
norV	948979	anaerobic nitric oxide reductase flavorubredoxin	-0.69569	3.8817	0.00805134	0.0574908	-2.76405
trkH	948333	K(+) transporter TrkH	0.547614	6.71818	0.00807792	0.0575865	-2.81994
acrB	945108	multidrug efflux pump RND permease AcrB	0.523123	9.74476	0.00814437	0.0579656	-2.78302
mgrR	8764967	ncRNA	-2.7225	-1.23652	0.00817776	0.0581086	-2.32451
kdsC	947717	3-deoxy-D-manno-octulosonate 8-phosphate phosphatase KdsC	0.540679	6.53307	0.00822996	0.0583303	-2.83773
yddM	946040	DNA-binding transcriptional regulator YddM	-0.812084	5.99674	0.00823566	0.0583303	-2.83408
tatC	948328	twin arginine protein translocation system - TatC protein	-0.617694	5.94133	0.00829081	0.058626	-2.83203
alaC	946850	glutamate--pyruvate aminotransferase AlaC	1.33395	8.63768	0.00833069	0.0588128	-2.79884
tolC	947521	outer membrane channel TolC	0.656191	9.4271	0.00835459	0.0588864	-2.82081
sra	946030	ribosome-associated protein Sra	1.44211	7.16538	0.0083955	0.0590794	-2.85202
rplT	945152	50S ribosomal subunit protein L20	-0.54973	10.655	0.00842124	0.0591085	-2.78581
metI	944894	L-methionine/D-methionine ABC transporter membrane subunit	1.49472	6.28271	0.00843623	0.0591085	-2.85335
hpt	946624	hypoxanthine phosphoribosyltransferase	0.707057	7.01894	0.00845216	0.0591085	-2.86297
gcvR	946950	putative transcriptional regulator GcvR	0.799495	6.8124	0.00846911	0.0591085	-2.86182
yoaC	946308	DUF1889 domain-containing protein YoaC	-0.754	4.27327	0.00848054	0.0591085	-2.81555
yigA	948359	DUF484 domain-containing protein YigA	0.471234	6.09233	0.00848897	0.0591085	-2.85261
ygiL	947522	putative fimbrial protein YgiL	-0.917902	0.890711	0.00850124	0.0591085	-2.55171
dapE	948313	succinyl-diaminopimelate desuccinylase	-0.601209	6.19134	0.00850783	0.0591085	-2.86067
ynbA	945973	CDP-alcohol phosphatidyltransferase domain-containing protein YnbA	-1.34393	0.0273305	0.00861651	0.0597685	-2.50319
putA	945600	fused DNA-binding transcriptional repressor/proline dehydrogenase/1-pyrroline-5-carboxylate dehydrogenase PutA	0.959508	7.59772	0.00876938	0.0607325	-2.88125
lrhA	946769	DNA-binding transcriptional dual regulator LrhA	-1.49713	6.7357	0.00878766	0.0607628	-2.89394
yphC	947019	putative zinc-binding dehydrogenase YphC	0.591712	3.6318	0.00884289	0.060991	-2.83547
glyU	947343	tRNA-Gly	-0.797387	1.64184	0.00885357	0.060991	-2.60672
ycgB	946365	PF04293 family protein YcgB	1.40289	8.51047	0.00886674	0.060991	-2.88343
nadE	946946	NH3-dependent NAD(+) synthetase	0.937106	7.95869	0.00887649	0.060991	-2.90905
ydfG	946085	3-hydroxy acid dehydrogenase YdfG	0.609596	7.66929	0.00890063	0.061042	-2.91476
lpxH	949053	UDP-2,3-diacylglucosamine diphosphatase	-0.977299	4.90882	0.00892471	0.061042	-2.8574
gnsB	946054	protein GnsB	-0.776908	1.21009	0.00892582	0.061042	-2.59195
ybiP	NA	NA	-1.56112	5.32017	0.00898503	0.0613509	-2.91334
secM	944831	SecA translation regulator	-0.495699	7.02902	0.00901739	0.0614758	-2.92712
tusE	945023	sulfur transfer protein TusE	-0.941704	3.32597	0.00904606	0.0615752	-2.83966
pitB	947475	metal phosphate:H(+) symporter PitB	-0.517511	2.73491	0.00916758	0.0623053	-2.8591
lpd	944854	lipoamide dehydrogenase	0.708674	10.8545	0.00919584	0.0624003	-2.88749
uxaB	945542	tagaturonate reductase	-1.17555	4.53526	0.00924659	0.0626205	-2.92008
yoaK	7751647	putative membrane protein YoaK	-1.57614	-1.03578	0.00926985	0.0626205	-2.4258
yafN	944920	antitoxin YafN	0.918957	3.7716	0.00928228	0.0626205	-2.92785
nuoE	946746	NADH:quinone oxidoreductase subunit E	0.895207	6.87515	0.0092856	0.0626205	-2.95277
ychF	945769	redox-responsive ATPase YchF	0.667417	7.2434	0.00931353	0.062712	-2.95904
yddB	945961	putative TonB-dependent receptor YddB	-0.952093	4.31391	0.00939562	0.0631675	-2.87876
thrU	948476	tRNA-Thr	-1.06433	0.504484	0.00945418	0.0634636	-2.56609
yfeY	946919	DUF1131 domain-containing lipoprotein YfeY	-1.10396	5.61027	0.00952937	0.0638702	-2.96428
fabF	946665	3-oxoacyl-[acyl carrier protein] synthase 2	-0.862993	9.52781	0.00967865	0.0647714	-2.95462
yfeW	946907	penicillin binding protein 4B	-0.786329	4.16209	0.00972211	0.0649627	-2.94386
yfiH	947089	purine nucleoside phosphorylase YfiH	0.578988	5.29466	0.00976573	0.0651546	-2.97852
ldrC	2847775	small toxic polypeptide LdrC	-1.9922	-0.265047	0.009788	0.0651952	-2.61065
yfjV	947563	pseudo	-0.646488	4.07694	0.00980166	0.0651952	-2.95954
rplJ	948490	50S ribosomal subunit protein L10	-0.558125	11.2168	0.00986142	0.065493	-2.94413
gdhA	946802	glutamate dehydrogenase	0.762374	10.1912	0.00988961	0.0655806	-2.9926
ldtC	945666	L,D-transpeptidase LdtC	-1.26687	5.59864	0.00993481	0.0657534	-3.01513
dld	946653	quinone-dependent D-lactate dehydrogenase	0.686138	8.19718	0.00994576	0.0657534	-3.02093
chaB	945792	putative cation transport regulator ChaB	-0.857686	4.34153	0.00997688	0.0658095	-2.97273
ppsA	946209	phosphoenolpyruvate synthetase	-0.735625	9.03538	0.0099883	0.0658095	-2.978
phnC	948623	phosphonate/phosphate ABC transporter ATP binding subunit	-2.04639	2.36108	0.00999943	0.0658095	-2.75063
lptD	945011	lipopolysaccharide assembly protein LptD	0.648035	9.78159	0.0100333	0.0659332	-2.99079
yjfK	948702	DUF2491 domain-containing protein YjfK	-1.46017	-0.231273	0.0100599	0.0660084	-2.58327
cysQ	948728	3'(2'),5'-bisphosphate nucleotidase	0.958018	6.06647	0.0100758	0.0660136	-3.0277
yhhY	947943	N-acetyltransferase YhhY	1.39526	3.66814	0.0101069	0.0661183	-2.85381
ypaA	1450280	pseudo	0.866593	2.26846	0.0101268	0.0661289	-2.75809
amiD	945494	N-acetylmuramoyl-L-alanine amidase D	0.705065	5.81869	0.0101387	0.0661289	-3.02892
pyrH	944989	UMP kinase	0.512939	7.31619	0.0102408	0.0666947	-3.05099
yddW	NA	NA	-0.998266	4.89827	0.0103017	0.0669918	-3.0115
fepE	945180	polysaccharide co-polymerase family protein FepE	-1.38128	1.08767	0.0104203	0.0676623	-2.64872
ghrA	946431	glyoxylate/hydroxypyruvate reductase A	0.498134	6.40119	0.0104727	0.0679016	-3.06197
yghF	947469	putative type II secretion system C-type protein YghF	-1.27841	1.50136	0.0105131	0.0680626	-2.85653
flhC	947280	DNA-binding transcriptional dual regulator FlhC	-0.827014	3.52603	0.0105705	0.068172	-2.94871
obgE	947694	GTPase ObgE	-1.19276	7.92388	0.0105773	0.068172	-3.05326
rsmB	947789	16S rRNA m(5)C967 methyltransferase	-0.518147	7.01604	0.0105856	0.068172	-3.08392
psuT	946671	putative pseudouridine transporter	-0.628143	3.90837	0.0105924	0.068172	-3.0462
mak	949086	fructokinase	0.686231	3.92643	0.0106346	0.0683428	-2.97161
flhD	945442	DNA-binding transcriptional dual regulator FlhD	-0.76762	2.59764	0.0106523	0.068356	-2.8567
lspA	944800	lipoprotein signal peptidase	0.636679	6.69018	0.0106726	0.0683863	-3.09229
yeaY	946312	Slp family lipoprotein YeaY	-1.25304	5.17437	0.0107165	0.0685668	-3.06724
zntA	947972	Zn(2(+))/Cd(2(+))/Pb(2(+)) exporting P-type ATPase	0.706342	6.05319	0.0107762	0.0688105	-3.09361
yfcI	NA	NA	-0.495585	3.11112	0.0107861	0.0688105	-2.97347
acpT	947979	holo-[acyl carrier protein] synthase 2	-0.685218	4.55957	0.0108049	0.0688302	-3.04843
relE	947549	mRNA interferase toxin RelE	-0.967486	6.58279	0.0108354	0.068924	-3.09088
phnD	948624	phosphonate/phosphate ABC transporter periplasmic binding protein	-2.86583	1.88385	0.0108952	0.0690768	-2.69973
acpS	947037	holo-[acyl-carrier-protein] synthase	0.663069	3.72314	0.0109262	0.0690768	-3.0101
astA	946261	arginine N-succinyltransferase	1.56085	3.7869	0.0109418	0.0690768	-3.02145
yhjK	NA	NA	0.652438	5.94326	0.0109529	0.0690768	-3.11038
yraQ	947668	permease family protein YraQ	-1.01686	5.79775	0.0109656	0.0690768	-3.09299
yhbX	947711	putative hydrolase YhbX	-1.37874	2.46255	0.010969	0.0690768	-2.91614
holB	945661	DNA polymerase III subunit delta'	-0.750125	6.03957	0.0110067	0.0690768	-3.11432
fadJ	949097	3-hydroxyacyl-CoA dehydrogenase FadJ	1.3865	6.62545	0.0110093	0.0690768	-3.1174
yheT	947855	putative hydrolase YheT	0.5675	5.28824	0.0110161	0.0690768	-3.08801
phoH	948010	ATP-binding protein PhoH	1.62769	7.72258	0.0110175	0.0690768	-3.11351
rplS	947096	50S ribosomal subunit protein L19	0.632383	8.06208	0.0110508	0.0691263	-3.12091
ravA	948256	regulatory ATPase RavA	1.07487	6.48172	0.011057	0.0691263	-3.1126
yafX	944931	protein YafX	-0.832042	4.11141	0.0111002	0.0692972	-3.06952
nuoC	946759	NADH:quinone oxidoreductase subunit CD	0.698137	9.25017	0.0111406	0.0693626	-3.10353
yphG	947021	DUF5107 domain-containing protein YphG	-0.579037	3.39746	0.0111425	0.0693626	-3.04641
trmJ	948610	tRNA Cm32/Um32 methyltransferase	-0.674691	7.70273	0.0111674	0.0694188	-3.12577
yacG	945630	DNA gyrase inhibitor YacG	0.497835	4.48887	0.0111932	0.0694808	-3.08366
nupC	946895	nucleoside:H(+) symporter NupC	0.527694	6.57512	0.0112272	0.0695926	-3.11882
lldD	948121	L-lactate dehydrogenase	0.830913	5.62179	0.0112919	0.0698913	-3.13166
yebE	946355	DUF533 domain-containing inner membrane protein YebE	-0.911565	5.28834	0.0113074	0.0698913	-3.13838
atpC	948245	ATP synthase F1 complex subunit epsilon	0.429211	7.6136	0.0113475	0.0700069	-3.14985
yghT	947477	putative ATP-binding protein YghT	-1.17614	-0.314129	0.0113581	0.0700069	-2.68918
aslB	949013	putative anaerobic sulfatase maturation enzyme AslB	-1.56871	2.53607	0.0114922	0.0706652	-2.9842
ybaL	946576	putative transporter YbaL	0.51146	6.90738	0.0114972	0.0706652	-3.16556
nrdD	948755	anaerobic ribonucleoside-triphosphate reductase	0.884043	6.80978	0.0115168	0.0706859	-3.1652
yigL	2847768	phosphosugar phosphatase YigL	0.504585	5.72086	0.0115386	0.0707204	-3.14845
yoaA	946305	putative ATP-dependent 5' to 3' DNA helicase	-0.625516	6.76255	0.0115792	0.0708698	-3.16949
yegQ	NA	NA	-1.31428	7.37198	0.0116353	0.0711136	-3.16549
moaC	945397	cyclic pyranopterin monophosphate synthase	0.702611	6.04903	0.0116716	0.0711338	-3.17722
pstA	948239	phosphate ABC transporter membrane subunit PstA	0.85618	5.31694	0.0116955	0.0711338	-3.15905
purD	948504	phosphoribosylamine--glycine ligase	1.15776	6.93949	0.0117006	0.0711338	-3.15376
yggT	947421	uncharacterized protein YggT	0.523589	5.92384	0.0117037	0.0711338	-3.16663
acrS	NA	NA	-2.06265	-0.770726	0.0117758	0.071279	-2.66807
yjcS	948597	linear primary-alkylsulfatase	-1.07014	1.18808	0.0117831	0.071279	-2.86918
ybhM	949001	Bax1-I family protein YbhM	-0.779039	2.15308	0.0118124	0.071279	-2.97588
pepP	947385	Xaa-Pro aminopeptidase	0.606579	8.47111	0.0118226	0.071279	-3.17753
mlaB	947954	intermembrane phospholipid transport system protein MlaB	0.543069	5.61306	0.0118261	0.071279	-3.17378
hokC	2847744	protein HokC	-0.650392	2.36762	0.011836	0.071279	-3.03805
yacC	948472	putative lipoprotein YacC	-0.600056	6.13569	0.0118451	0.071279	-3.19056
hemE	948497	uroporphyrinogen decarboxylase	0.470011	7.23067	0.0118581	0.071279	-3.19581
rlmA	946340	23S rRNA m(1)G745 methyltransferase	-0.727995	5.24238	0.0118778	0.0712994	-3.17074
yibF	948113	glutathione transferase-like protein YibF	0.942529	6.17028	0.0119131	0.0713308	-3.18903
rstA	946199	DNA-binding transcriptional regulator RstA	-1.08018	5.84683	0.0119157	0.0713308	-3.18999
dusB	947707	tRNA-dihydrouridine synthase B	-1.9062	8.12976	0.0119528	0.0714551	-3.19006
endA	949092	DNA-specific endonuclease I	-1.67084	1.98861	0.0120203	0.0717183	-2.95198
rcsB	947441	DNA-binding transcriptional activator RcsB	0.464979	8.09351	0.0120296	0.0717183	-3.19784
uxaA	947603	D-altronate dehydratase	-1.25062	4.86089	0.012063	0.0718195	-3.16491
sapD	946203	putrescine ABC exporter ATP binding protein SapD	0.661225	5.70963	0.0120827	0.0718386	-3.19473
osmE	945305	osmotically-inducible lipoprotein OsmE	1.08491	6.52464	0.0121284	0.0720123	-3.17739
intR	946976	putative integrase	0.809541	3.17977	0.0121561	0.0720787	-3.10186
yjiC	948850	DUF2686 domain-containing protein YjiC	-0.846495	0.367131	0.0122497	0.0722828	-2.86496
mlaE	947732	intermembrane phospholipid transport system, integral membrane subunit MlaE	-0.47847	6.0994	0.0122541	0.0722828	-3.22335
yadD	NA	NA	-0.665788	3.80108	0.0122542	0.0722828	-3.14902
ybjP	945491	DUF3828 domain-containing lipoprotein YbjP	0.868692	5.8297	0.0122566	0.0722828	-3.19108
yiaV	948106	putative membrane fusion protein YiaV	-0.915362	2.38196	0.0123048	0.0723855	-3.06767
yccF	945594	PF03733 family inner membrane protein YccF	0.591614	4.22963	0.0123072	0.0723855	-3.14867
nohQ	NA	NA	-1.10366	0.410449	0.0124887	0.0733109	-2.92405
rnhB	944852	RNase HII	-0.820336	5.25337	0.0124981	0.0733109	-3.22673
gltB	947724	glutamate synthase subunit GltB	1.41233	12.4052	0.0125499	0.073516	-3.17318
kefB	947858	K(+) : H(+) antiporter KefB	0.538281	5.75941	0.0125778	0.0735811	-3.24319
acrE	947706	multidrug efflux pump membrane fusion lipoprotein AcrE	-0.912841	1.27563	0.0126678	0.0740086	-3.02136
yijF	948441	DUF1287 domain-containing protein YijF	-1.0882	0.72571	0.0127051	0.0741188	-2.81142
fadL	946820	long-chain fatty acid outer membrane channel/bacteriophage T2 receptor	1.27177	6.70787	0.0127384	0.0741188	-3.2559
racR	945899	DNA-binding transcriptional repressor RacR	-0.579182	6.48199	0.0127497	0.0741188	-3.25908
rnhA	946955	ribonuclease HI	-0.569442	4.18417	0.0127545	0.0741188	-3.18572
fucR	946905	DNA-binding transcriptional activator FucR	0.530447	4.33787	0.0128117	0.0742702	-3.18603
ycjO	945888	putative ABC transporter membrane subunit YcjO	-1.92617	1.47949	0.0128302	0.0742702	-3.08233
entA	945284	2,3-dihydro-2,3-dihydroxybenzoate dehydrogenase	0.893496	5.8361	0.0128447	0.0742702	-3.23514
glpK	948423	glycerol kinase	0.600891	4.95232	0.0128486	0.0742702	-3.23683
hokE	2847715	protein HokE	-1.27263	-0.671643	0.0129086	0.0745186	-2.73517
yfaE	946729	ferredoxin-like diferric-tyrosyl radical cofactor maintenance protein YfaE	0.81132	2.48825	0.0129431	0.0746189	-3.02374
sdaC	947264	L-serine:H(+) symporter SdaC	0.974838	5.11084	0.0129722	0.0746886	-3.23028
ykfF	948839	protein YkfF	-0.583786	2.98036	0.0129964	0.0747293	-3.15572
yfcG	946763	disulfide bond oxidoreductase YfcG	1.10474	4.79747	0.0130942	0.0751636	-3.25791
hemC	947759	hydroxymethylbilane synthase	0.637895	7.45296	0.0131113	0.0751636	-3.28969
arpA	944933	regulator of acetyl CoA synthetase	-0.808675	3.6783	0.0131402	0.0751636	-3.2062
nuoB	946738	NADH:quinone oxidoreductase subunit B	0.588653	8.07465	0.0131407	0.0751636	-3.28615
insK	948081	IS150 family conserved protein InsB	-2.57019	2.72297	0.0131726	0.075185	-3.21835
torD	945625	trimethylamine-N-oxide reductase-specific chaperone	-0.592275	3.4255	0.0131789	0.075185	-3.19019
ydfU	946108	protein YdfU	-1.48859	2.64204	0.0133087	0.0756427	-3.21009
acpP	944805	acyl carrier protein	1.00606	9.04609	0.0133264	0.0756427	-3.28359
panE	945065	2-dehydropantoate 2-reductase	0.543393	6.22511	0.013335	0.0756427	-3.30415
eda	946367	KHG/KDPG aldolase	0.493578	6.81775	0.01334	0.0756427	-3.3005
citC	945231	citrate lyase synthetase	-1.14656	2.0276	0.0133457	0.0756427	-3.14516
yobH	1450271	uncharacterized protein YobH	-0.84298	1.76381	0.0133861	0.0757739	-3.02663
ynfC	946131	PF06788 family lipoprotein YnfC	-0.463973	4.36396	0.0135464	0.0765028	-3.26119
gltL	945254	glutamate/aspartate ABC transporter ATP binding subunit	0.619697	4.93392	0.0135566	0.0765028	-3.26265
yjiR	949089	fused putative DNA-binding transcriptional regulator/putative aminotransferase YjiR	0.709595	6.67432	0.0135674	0.0765028	-3.31232
ybiH	NA	NA	-0.555749	4.62719	0.013636	0.0767903	-3.27475
ygbN	947208	putative transporter YgbN	-0.820364	3.87244	0.0137308	0.0772249	-3.2863
yfiP	NA	NA	-1.12549	3.36896	0.0138049	0.0775291	-3.21029
lpxL	946216	lauroyl acyltransferase	-0.870608	5.52987	0.01384	0.0775291	-3.32005
nagZ	945671	beta-N-acetylglucosaminidase	0.493496	6.00785	0.0138761	0.0775291	-3.33385
ucpA	946898	oxidoreductase UcpA	-0.51807	4.83847	0.0138963	0.0775291	-3.29754
glpQ	946725	glycerophosphoryl diester phosphodiesterase GlpQ	-0.529315	4.96875	0.0139136	0.0775291	-3.32673
intD	947162	putative integrase	-0.582749	5.47191	0.0139426	0.0775291	-3.34031
leuU	947505	tRNA-Leu	-2.70694	-0.89571	0.0139466	0.0775291	-2.83302
gloB	944902	hydroxyacylglutathione hydrolase GloB	0.568049	4.27522	0.0139552	0.0775291	-3.24454
nfsB	945778	NAD(P)H-dependent nitroreductase NfsB	0.463712	6.46907	0.0139679	0.0775291	-3.33443
cycA	948725	D-serine/alanine/glycine/:H(+)symporter	0.775867	7.90208	0.01397	0.0775291	-3.34924
rpoA	947794	RNA polymerase subunit alpha	-0.62456	12.2361	0.0139801	0.0775291	-3.26394
intS	946821	prophage CPS-53 integrase	-0.563875	3.74888	0.0140606	0.0778769	-3.25411
proA	946680	glutamate-5-semialdehyde dehydrogenase	0.501128	8.17177	0.0140935	0.07796	-3.34325
yqiG	947529	pseudo	-0.61084	3.44929	0.0141292	0.0780589	-3.29954
yaiT	4056040	pseudo	-0.545638	5.79679	0.0141675	0.0781718	-3.36637
treR	948760	DNA-binding transcriptional repressor TreR	-0.485742	4.5258	0.0142505	0.0785303	-3.32357
yoaG	946314	DUF1869 domain-containing protein YoaG	-1.17958	0.123889	0.014331	0.0788746	-2.95104
ygfF	947373	putative oxidoreductase YgfF	-0.595796	3.47092	0.0144309	0.0793244	-3.26363
btuC	945877	vitamin B12 ABC transporter membrane subunit	-0.79536	4.70133	0.0145033	0.0795645	-3.33667
chrR	NA	NA	0.821739	5.41799	0.014511	0.0795645	-3.35836
yaiX	4056039	pseudo	-1.3674	0.288396	0.0146426	0.0801351	-3.01166
prlF	947639	antitoxin PrlF	-0.465866	4.14573	0.0146517	0.0801351	-3.35632
dosP	945815	oxygen-sensing c-di-GMP phosphodiesterase DosP	-1.50927	5.55191	0.0146953	0.0802732	-3.38888
trg	945995	methyl-accepting chemotaxis protein Trg	-1.03389	4.3906	0.0147867	0.0806715	-3.38359
gspK	947831	Type II secretion system protein GspK	-0.811128	2.8493	0.0148465	0.0808966	-3.29243
ycjF	945878	DUF697 domain-containing inner membrane protein YcjF	0.592078	4.65934	0.0148693	0.08092	-3.38087
glcE	2847718	glycolate dehydrogenase, putative FAD-binding subunit	1.42495	2.87494	0.015002	0.0814938	-3.29649
proX	947165	glycine betaine ABC transporter periplasmic binding protein ProX	0.647805	6.10163	0.0150309	0.0814938	-3.36935
ybeU	945244	DUF1266 domain-containing protein YbeU	-0.824083	0.493507	0.0150331	0.0814938	-3.05902
lnt	946201	apolipoprotein N-acyltransferase	0.552076	7.03757	0.0150493	0.0814938	-3.42488
pdxK	946881	pyridoxine/pyridoxal/pyridoxamine kinase	0.719853	5.48945	0.0150757	0.0815293	-3.38616
recX	947172	RecA inhibitor RecX	-2.31037	4.27251	0.0150932	0.0815293	-3.40322
ycaL	945534	periplasmic protease YcaL	-0.97019	3.44998	0.0151213	0.0815804	-3.29363
yjeI	948664	DUF4156 domain-containing lipoprotein YjeI	0.491573	5.4358	0.0152261	0.0820447	-3.39943
arnD	945334	putative 4-deoxy-4-formamido-L-arabinose-phosphoundecaprenol deformylase ArnD	-0.684016	3.72601	0.0154288	0.0829757	-3.38373
bglF	948236	beta-glucoside specific PTS enzyme II/BglG kinase/BglG phosphatase	-1.18665	4.2966	0.015493	0.0829757	-3.38013
argC	948455	N-acetylglutamylphosphate reductase	0.769545	7.24991	0.0155053	0.0829757	-3.43155
norW	947088	NADH:flavorubredoxin reductase	-0.615982	2.8796	0.0155103	0.0829757	-3.34212
setA	944793	sugar exporter SetA	-0.657881	4.57231	0.0155284	0.0829757	-3.41984
ygeO	947325	pseudo	-1.60208	0.73838	0.0155287	0.0829757	-3.10263
hflX	948688	ribosome rescue factor HflX	0.471898	8.48979	0.0155318	0.0829757	-3.43183
flhE	946094	flagellar protein FlhE	-1.06733	0.615451	0.0156628	0.0835017	-3.07863
psaA	5625571	pseudo	1.87965	-0.525475	0.0156685	0.0835017	-2.90635
ugpE	947959	sn-glycerol 3-phosphate ABC transporter membrane subunit UgpE	0.984645	2.73494	0.0158004	0.084102	-3.27578
glsB	944973	glutaminase 2	-0.724202	5.277	0.0158241	0.0841257	-3.4523
csdE	947274	sulfur acceptor protein CsdE	-0.407048	4.78005	0.0158691	0.0842522	-3.44723
ydjG	946283	NADH-dependent methylglyoxal reductase	-0.582703	2.75464	0.0158865	0.0842522	-3.31743
yneO	7751623	pseudo	-0.540083	6.1379	0.0159386	0.0844263	-3.48136
udk	946597	uridine/cytidine kinase	0.676576	5.4834	0.0160263	0.0847881	-3.46503
xapB	946868	xanthosine:H(+) symporter XapB	-0.62568	3.64939	0.0160864	0.085003	-3.42592
ybfL	947075	pseudo	-1.35311	0.906835	0.0161265	0.0850838	-3.05166
yhjG	948043	AsmA family protein YhjG	1.0347	5.85448	0.016156	0.0850838	-3.48507
clpX	945083	ATP-dependent Clp protease ATP-binding subunit ClpX	0.44314	10.0775	0.0161601	0.0850838	-3.43514
acs	948572	acetyl-CoA synthetase (AMP-forming)	1.12718	6.45501	0.0162368	0.0853849	-3.47336
bamE	945583	outer membrane protein assembly factor BamE	-0.460841	6.53185	0.0162781	0.0854993	-3.50153
yniA	946236	putative kinase YniA	0.904071	7.07861	0.0163175	0.0855438	-3.50258
yeeR	946512	inner membrane protein YeeR	-0.562556	3.86763	0.016331	0.0855438	-3.4459
hfq	948689	RNA-binding protein Hfq	0.524941	7.97884	0.0163453	0.0855438	-3.49954
rplM	947828	50S ribosomal subunit protein L13	-0.605497	9.70718	0.0164414	0.0859027	-3.47779
rhlE	945425	ATP-dependent RNA helicase RhlE	-0.894792	7.14298	0.0164532	0.0859027	-3.50942
yghO	947701	putative DNA-binding transcriptional regulator YghO	-0.783096	1.8039	0.0165104	0.0860983	-3.18735
ibpB	948192	small heat shock protein IbpB	0.594863	3.08174	0.0165926	0.0862611	-3.45465
yhfG	947871	DUF2559 domain-containing protein YhfG	1.35827	2.80724	0.0166024	0.0862611	-3.30115
ybjQ	945493	putative heavy metal binding protein YbjQ	0.875663	4.89009	0.0166125	0.0862611	-3.48286
metN	944896	L-methionine/D-methionine ABC transporter ATP binding subunit	1.64925	5.95868	0.0166206	0.0862611	-3.50856
alaA	946772	glutamate--pyruvate aminotransferase AlaA	-0.772394	7.08191	0.0167038	0.0865159	-3.52517
pphB	947196	phosphoprotein phosphatase 2	-1.05026	1.06737	0.0167092	0.0865159	-3.1805
pepT	946333	peptidase T	0.820591	6.87858	0.0168355	0.0870488	-3.53281
fdhF	948584	formate dehydrogenase H	-0.745013	5.80739	0.016862	0.0870488	-3.52979
ahr	948802	NADPH-dependent aldehyde reductase Ahr	1.34394	5.85411	0.0168719	0.0870488	-3.52608
ryfD	5061506	ncRNA	1.38094	0.648331	0.0169254	0.0872066	-2.99709
gltS	948166	glutamate:sodium symporter	0.392917	6.14437	0.0169424	0.0872066	-3.5343
ybgP	945110	putative fimbrial chaperone YbgP	-1.00213	0.818641	0.0170066	0.0874342	-3.18292
yhcD	947738	putative fimbrial usher protein YhcD	-0.658243	4.34742	0.0170845	0.0877314	-3.49821
yghX	2847694	pseudo	0.927691	5.2461	0.0171189	0.0878047	-3.54112
bcsA	948053	cellulose synthase catalytic subunit	-0.588727	4.21924	0.0172322	0.0882823	-3.51126
ycbL	NA	NA	0.516575	9.17408	0.0172585	0.0883136	-3.50789
yfdV	949110	putative transport protein YfdV	-0.768728	1.16939	0.0173007	0.0884255	-3.3174
gor	948014	glutathione reductase (NADPH)	0.472303	7.32415	0.0175327	0.0895069	-3.57401
yhhN	947973	PF07947 family protein YhhN	0.846007	5.68353	0.017588	0.0896845	-3.55255
yfiB	947094	lipoprotein YfiB	-2.27189	4.5892	0.017624	0.0897633	-3.51408
yceG	NA	NA	-0.766457	5.50946	0.0176537	0.0897714	-3.56744
ycdY	945609	chaperone protein YcdY	0.470993	6.11979	0.0176667	0.0897714	-3.56734
xylE	948529	D-xylose:H(+) symporter	0.715926	5.63929	0.0177446	0.0900628	-3.58543
modA	945364	molybdate ABC transporter periplasmic binding protein	-0.801238	4.16954	0.0179175	0.0906126	-3.4194
psrD	NA	NA	-0.840982	4.80081	0.0179264	0.0906126	-3.52947
cspB	946091	cold shock-like protein CspB	-1.07062	6.77708	0.0179412	0.0906126	-3.58028
mtlR	948116	transcriptional repressor MtlR	-0.540704	5.04831	0.0179516	0.0906126	-3.56103
guaD	947366	guanine deaminase	-0.461594	3.89285	0.0179566	0.0906126	-3.49743
glnG	948361	DNA-binding transcriptional dual regulator NtrC	0.47597	7.17285	0.017996	0.090655	-3.59672
tsr	948884	methyl-accepting chemotaxis protein Tsr	-0.598714	3.45416	0.0180065	0.090655	-3.50612
azuC	7751642	uncharacterized protein AzuC	-0.770863	1.47902	0.0180514	0.0907352	-3.23595
lsrK	946069	autoinducer-2 kinase	-0.454006	4.63401	0.018064	0.0907352	-3.5749
ssrS	947405	ncRNA	0.691756	7.84285	0.0181051	0.0908152	-3.58376
yraP	NA	NA	0.393028	6.03723	0.0181215	0.0908152	-3.5871
ghrB	948074	glyoxylate reductase	0.672733	7.75388	0.0182653	0.0913888	-3.61349
brnQ	945042	branched chain amino acid transporter BrnQ	0.715332	8.54304	0.0182778	0.0913888	-3.55599
recG	948162	ATP-dependent DNA helicase RecG	0.578062	6.0363	0.0183512	0.0916511	-3.59413
uidB	947484	glucuronide:H(+) symporter	-0.842569	1.49803	0.0185007	0.0922925	-3.35584
pdhR	944827	DNA-binding transcriptional dual regulator PdhR	-1.37052	6.68331	0.0186581	0.0929225	-3.62589
secG	947720	Sec translocon subunit SecG	-0.959827	7.15087	0.0186913	0.0929225	-3.63251
arsR	948013	DNA-binding transcriptional repressor ArsR	-0.777043	1.88507	0.0187004	0.0929225	-3.36913
ygcP	947536	putative anti-terminator regulatory protein	0.876698	1.27591	0.0187121	0.0929225	-3.25822
ydeN	945957	putative sulfatase YdeN	-1.1058	3.04197	0.0187911	0.0932091	-3.46052
kdpD	946744	sensor histidine kinase KdpD	-0.910239	6.41124	0.0188182	0.0932376	-3.63839
hldE	947548	fused heptose 7-phosphate kinase/heptose 1-phosphate adenyltransferase	0.511717	7.20927	0.0189128	0.0935743	-3.64783
pqqL	946059	periplasmic metalloprotease	-0.66509	5.31568	0.018929	0.0935743	-3.61346
torY	946490	cytochrome c quinol dehydrogenase TorY	-2.84393	2.22133	0.0189548	0.0935962	-3.49654
nuoM	947731	NADH:quinone oxidoreductase subunit M	1.00683	8.21212	0.0190152	0.0937882	-3.64501
agaR	947636	DNA-binding transcriptional repressor AgaR	-0.435886	5.72888	0.0190626	0.0938322	-3.64341
rutR	945075	DNA-binding transcriptional dual regulator RutR	-0.575095	3.77275	0.0190682	0.0938322	-3.57892
yihW	NA	NA	-0.485495	4.40008	0.0190885	0.0938322	-3.59395
ydeE	946083	dipeptide exporter	0.44245	4.67291	0.0192383	0.0944624	-3.63405
bdcA	948765	c-di-GMP-binding biofilm dispersal mediator protein	-1.13946	3.26305	0.0192896	0.0945247	-3.57781
zitB	945348	Zn(2(+))/Cd(2(+))/Ni(2(+))/Cu(2(+)) exporter	0.56757	5.30361	0.0192943	0.0945247	-3.62815
yeaE	946302	methylglyoxal reductase YeaE	-0.483277	5.11754	0.0194287	0.0950768	-3.63835
fadR	948652	DNA-binding transcriptional dual regulator FadR	-0.468848	6.32186	0.0195193	0.0954132	-3.67473
yjgR	948978	DUF853 domain-containing protein YjgR	0.721858	6.01525	0.0195985	0.095693	-3.67193
dinF	948554	DNA damage-inducible protein F	-1.73207	5.03681	0.0198108	0.0965676	-3.67265
ssuE	945947	NADPH-dependent FMN reductase	-0.951117	1.73637	0.0198292	0.0965676	-3.42092
rpsT	944759	30S ribosomal subunit protein S20	-0.545398	7.59196	0.0198439	0.0965676	-3.69171
ybhJ	945380	putative hydratase YbhJ	-0.49562	4.3689	0.0198884	0.0965795	-3.64902
nrdI	947158	dimanganese-tyrosyl radical cofactor maintenance flavodoxin NrdI	0.87434	4.6307	0.0198905	0.0965795	-3.67801
groS	948655	cochaperonin GroES	0.550144	6.4466	0.0199292	0.09666	-3.68377
entE	947426	2,3-dihydroxybenzoate-AMP ligase	0.804316	7.4123	0.0199736	0.0967679	-3.69382
rzpQ	946101	DUF2514 domain-containing protein RzpQ	-1.38359	0.539259	0.0201294	0.0971693	-3.42476
patD	945876	gamma-aminobutyraldehyde dehydrogenase	0.675272	5.18717	0.0201561	0.0971693	-3.65348
zapA	947404	cell division protein ZapA	-0.720368	6.68792	0.0201582	0.0971693	-3.70556
dcyD	946831	D-cysteine desulfhydrase	-0.713504	8.01705	0.0201585	0.0971693	-3.68094
acuI	NA	NA	0.840483	5.95506	0.0201676	0.0971693	-3.69154
ybfP	945274	lipoprotein YbfP	-0.778601	2.49393	0.0202322	0.0973731	-3.52585
ybcI	945155	PF04307 family inner membrane protein YbcI	-0.654325	2.35682	0.0202779	0.0974856	-3.47585
folP	947691	dihydropteroate synthase	-1.02416	6.07645	0.0204346	0.098091	-3.70978
ybaV	945884	helix-hairpin-helix 3 family protein	-1.44791	2.39581	0.0204904	0.098091	-3.51706
gmhA	949134	D-sedoheptulose 7-phosphate isomerase	0.482215	7.30986	0.020506	0.098091	-3.7251
sapF	945335	putrescine ABC exporter ATP binding protein SapF	0.581173	4.75203	0.0205436	0.098091	-3.68076
wrbA	947263	NAD(P)H:quinone oxidoreductase	1.42059	8.51924	0.0205764	0.098091	-3.70595
yejG	945319	protein YejG	0.951408	5.4351	0.0205766	0.098091	-3.71275
nrdF	947149	ribonucleoside-diphosphate reductase 2 subunit beta	0.84705	5.58384	0.02059	0.098091	-3.7229
nagB	945290	glucosamine-6-phosphate deaminase	0.592686	5.76513	0.0206055	0.098091	-3.69074
murA	947703	UDP-N-acetylglucosamine 1-carboxyvinyltransferase	0.444414	7.49441	0.0206058	0.098091	-3.72783
lpxB	944838	lipid A disaccharide synthase	-0.504303	6.65344	0.0206846	0.0983588	-3.73204
ubiC	948545	chorismate lyase	-0.425922	6.27152	0.0207274	0.0984133	-3.73465
fliS	946429	flagellar biosynthesis protein FliS	1.06269	0.347391	0.0207411	0.0984133	-3.23709
nfsA	945483	NADPH-dependent nitro/quinone reductase NfsA	0.454039	5.29959	0.0208032	0.0985729	-3.69466
yfgO	945894	putative transporter YfgO	-0.462935	5.95473	0.0208199	0.0985729	-3.7338
sseA	946993	3-mercaptopyruvate sulfurtransferase	0.519664	6.25422	0.0208932	0.0988129	-3.73063
ydcY	945916	DUF2526 domain-containing protein YdcY	0.543019	5.29257	0.0209419	0.0989361	-3.70164
yiaY	948102	L-threonine dehydrogenase	-0.867393	0.909776	0.0209732	0.098977	-3.38736
hiuH	946485	hydroxyisourate hydrolase/transthyretin-related protein	0.781987	2.68403	0.0210154	0.0990694	-3.59197
gltD	947723	glutamate synthase subunit GltD	1.49174	10.4093	0.0210894	0.0991677	-3.71362
speC	947457	constitutive ornithine decarboxylase	1.05194	6.53453	0.0210972	0.0991677	-3.74539
yceD	945650	DUF177 domain-containing protein YceD	-1.19505	9.13298	0.0211043	0.0991677	-3.72452
yiaJ	NA	NA	0.451237	5.37249	0.0211387	0.0992224	-3.72775
rfbD	947117	dTDP-4-dehydrorhamnose reductase	-0.65417	7.33656	0.0212228	0.0995105	-3.75657
sapB	946191	putrescine ABC exporter membrane subunit SapB	0.561839	5.01448	0.0214717	0.100569	-3.74063
clcB	947179	putative chloride:H(+) antiporter ClcB	-0.815993	4.05005	0.0215245	0.100709	-3.70792
codA	944996	cytosine/isoguanine deaminase	0.839038	8.24419	0.021753	0.101582	-3.77682
ydeA	947218	L-arabinose exporter	0.459351	5.92978	0.0217791	0.101582	-3.78039
aroE	947776	shikimate dehydrogenase	0.485211	6.27978	0.0217809	0.101582	-3.78011
ccmH	946623	holocytochrome c synthase CcmH component	-0.471029	4.04297	0.0218763	0.101918	-3.71719
rplU	949057	50S ribosomal subunit protein L21	-0.587935	7.81767	0.0219512	0.102159	-3.78742
iap	947215	alkaline phosphatase isozyme conversion protein	-0.774938	5.31301	0.0220352	0.10244	-3.77837
acrD	945464	multidrug efflux pump RND permease AcrD	-0.569133	5.12093	0.0220752	0.102517	-3.77868
yohF	949126	putative oxidoreductase YohF	0.855774	4.58179	0.0221161	0.102598	-3.76486
rspA	946126	mandelate racemase/muconate lactonizing enzyme family protein RspA	-1.06534	3.15172	0.0221418	0.102608	-3.62492
nuoH	946761	NADH:quinone oxidoreductase subunit H	0.793448	7.79993	0.0222142	0.1027	-3.79816
serV	947173	tRNA-Ser	-0.82857	1.28435	0.02222	0.1027	-3.43659
glyV	948682	tRNA-Gly	-0.620158	5.24772	0.0222349	0.1027	-3.78045
agaB	947653	galactosamine-specific PTS enzyme IIB component	-1.08782	-1.10904	0.0222556	0.1027	-3.20076
recD	947287	exodeoxyribonuclease V subunit RecD	0.421821	6.4689	0.0223061	0.102824	-3.79577
hicA	945989	mRNA interferase toxin HicA	-1.2299	2.41747	0.0225712	0.103937	-3.67726
yebT	NA	NA	0.438586	7.13953	0.0226112	0.104011	-3.81903
ydhF	946960	putative oxidoreductase YdhF	0.847586	6.29298	0.0226459	0.104062	-3.80827
uxuR	948849	DNA-binding transcriptional repressor UxuR	-0.463703	5.35563	0.0226867	0.10414	-3.79769
pepN	947253	aminopeptidase N	0.668351	8.82046	0.0227284	0.104222	-3.80831
nrdH	947161	glutaredoxin-like protein NrdH	0.820802	4.73149	0.0227732	0.104318	-3.81339
satP	944792	acetate/succinate:H(+) symporter	-0.55664	5.23541	0.0228426	0.104499	-3.82025
rspB	946127	putative zinc-binding dehydrogenase RspB	-0.787501	3.21915	0.0228824	0.104499	-3.68682
yghD	947025	putative type II secretion system M-type protein YghD	-0.861229	2.47798	0.0228845	0.104499	-3.66559
garK	947632	glycerate 2-kinase 1	0.751449	3.73048	0.0229566	0.10452	-3.75625
yiiQ	948408	DUF1454 domain-containing protein YiiQ	-0.416993	4.46694	0.0229782	0.10452	-3.76621
ygiM	947555	putative signal transduction protein (SH3 domain)	-0.642879	5.69051	0.0229854	0.10452	-3.80637
yfgH	945709	lipoprotein YfgH	-1.34535	1.79858	0.0230252	0.10452	-3.63367
mdtI	947333	multidrug/spermidine efflux pump membrane subunit MdtI	-1.30946	1.11286	0.0230409	0.10452	-3.45634
nrdE	947155	ribonucleoside-diphosphate reductase 2 subunit alpha	0.912447	7.52202	0.0230715	0.10452	-3.81654
yfeR	946873	putative DNA-binding transcriptional regulator YfeR	-0.493527	3.9807	0.0230848	0.10452	-3.77326
essQ	946093	putative prophage lysis protein EssQ	-2.14425	-0.406161	0.0231106	0.10452	-3.47755
psrO	NA	NA	-1.7276	-0.555948	0.0231219	0.10452	-3.17702
ligT	NA	NA	-0.423654	4.19724	0.0231379	0.10452	-3.77512
lsrR	946070	DNA-binding transcriptional repressor LsrR	-0.412099	4.33613	0.023192	0.10452	-3.80865
rplQ	947784	50S ribosomal subunit protein L17	-0.705069	9.68292	0.0231925	0.10452	-3.79306
ydcR	946004	fused putative DNA-binding transcriptional regulator/putative aminotransferase YdcR	-1.14243	5.71098	0.0232258	0.10452	-3.83556
gcvB	2847720	ncRNA	-0.811059	2.10582	0.0232486	0.10452	-3.60518
tfaD	945171	putative tail fiber assembly protein TfaD	-1.10226	-0.275762	0.0233025	0.10452	-3.35758
yjfJ	948703	PspA family protein YjfJ	-1.31251	0.420189	0.0233063	0.10452	-3.41422
rsmJ	948005	16S rRNA m(2)G1516 methyltransferase	-0.643116	4.15614	0.0233167	0.10452	-3.79018
yoeH	5625567	pseudo	-0.704318	2.43481	0.0233196	0.10452	-3.58246
metB	948434	O-succinylhomoserine(thiol)-lyase/O-succinylhomoserine lyase	0.870999	5.68481	0.0234432	0.104966	-3.82668
cueR	945332	DNA-binding transcriptional dual regulator CueR	0.540309	4.70196	0.0234826	0.10498	-3.80224
dnaG	947570	DNA primase	-1.10506	8.43668	0.0234945	0.10498	-3.82578
ppk	946971	polyphosphate kinase	0.750588	8.34512	0.0235335	0.105047	-3.83673
ycfQ	NA	NA	-0.60384	5.35927	0.0236349	0.105392	-3.84872
torZ	946389	trimethylamine N-oxide reductase 2	-1.30743	4.52258	0.0236687	0.105436	-3.83319
dbpA	947153	ATP-dependent RNA helicase DbpA	-0.670369	6.00247	0.023768	0.105743	-3.84636
yihU	948372	3-sulfolactaldehyde reductase	-0.91107	1.64544	0.0237861	0.105743	-3.56023
adk	945097	adenylate kinase	0.631643	8.47696	0.0239008	0.106129	-3.85964
yedJ	946478	putative HD superfamily phosphohydrolase YedJ	-0.415998	5.85118	0.0239215	0.106129	-3.86855
yccU	949008	putative HspQ acetyl donor	0.520672	4.87569	0.0240312	0.106508	-3.83951
pgaD	947503	poly-N-acetyl-D-glucosamine synthase subunit PgaD	0.959122	1.74612	0.0240752	0.106595	-3.55762
ygeA	947348	amino acid racemase YgeA	0.480886	4.49346	0.0241188	0.106679	-3.81944
mokA	5625573	pseudo	-2.67339	1.73457	0.0241764	0.106762	-3.71047
nuoI	946757	NADH:quinone oxidoreductase subunit I	0.867018	6.37518	0.0242081	0.106762	-3.86911
hicB	946001	antitoxin of the HicA-HicB toxin-antitoxin system/ DNA-binding transcriptional repressor HicB	-1.02615	4.88241	0.0242348	0.106762	-3.86647
mtr	947675	tryptophan:H(+) symporter Mtr	-1.53214	7.33599	0.0242352	0.106762	-3.87619
ugpQ	947955	glycerophosphodiester phosphodiesterase UgpQ	0.572199	4.40266	0.0244384	0.107549	-3.84468
ybiU	945439	DUF1479 domain-containing protein YbiU	1.0262	5.54145	0.0245597	0.107919	-3.83384
gatR	2847672	pseudo	-0.472176	5.26769	0.0245719	0.107919	-3.84409
yfaT	946622	DUF1175 domain-containing protein YfaT	-1.21437	0.678339	0.0246144	0.107933	-3.50147
dsbD	948649	thiol-disulfide exchange protein DsbD	0.547888	6.29155	0.0246721	0.107933	-3.89212
yggN	947453	DUF2884 domain-containing protein YggN	-0.606253	6.1558	0.0246729	0.107933	-3.89837
ykgL	944962	uncharacterized protein YkgL	-1.3061	-0.935266	0.0246873	0.107933	-3.29954
nuoG	946762	NADH:quinone oxidoreductase subunit G	0.788974	9.76941	0.0246986	0.107933	-3.86038
sdhA	945402	succinate:quinone oxidoreductase, FAD binding protein	0.96457	8.74552	0.0247289	0.107957	-3.89415
rpsP	947103	30S ribosomal subunit protein S16	0.441329	9.1316	0.024871	0.108469	-3.88292
cheZ	946392	chemotaxis protein CheZ	0.521285	2.91307	0.0249413	0.108667	-3.76907
ycjM	945659	glucosylglycerate phosphorylase	-2.61574	2.60496	0.0249822	0.108737	-3.86994
yedP	946472	putative mannosyl-3-phosphoglycerate phosphatase	1.06847	6.08442	0.0250133	0.108764	-3.91041
proM	948303	tRNA-Pro	-1.84151	-0.492851	0.0250642	0.108778	-3.28365
livJ	947971	branched chain amino acid/phenylalanine ABC transporter periplasmic binding protein	0.751643	9.33088	0.0250662	0.108778	-3.89974
tonB	945843	Ton complex subunit TonB	-0.89321	7.39443	0.0251133	0.108874	-3.91281
pppA	947467	prepilin peptidase	-0.971924	2.5456	0.0251682	0.109004	-3.76267
yceJ	945628	putative cytochrome b561 YceJ	-0.938731	3.18919	0.0252369	0.109091	-3.82538
fsaA	945449	fructose-6-phosphate aldolase 1	0.652135	3.34449	0.0252382	0.109091	-3.78893
tar	946399	methyl-accepting chemotaxis protein Tar	-0.647174	1.7193	0.0253821	0.109605	-3.6346
fadI	948823	3-ketoacyl-CoA thiolase FadI	1.26057	6.14051	0.0256267	0.110552	-3.93425
yhaO	NA	NA	-0.559753	3.18208	0.0256931	0.110622	-3.81346
rstB	948870	sensory histidine kinase RstB	-0.744649	5.5305	0.0256937	0.110622	-3.92638
epd	947413	D-erythrose-4-phosphate dehydrogenase	0.542803	8.49145	0.025776	0.110867	-3.94117
yqeH	945263	putative LuxR family transcriptional regulator YqeH	-1.09915	0.569643	0.0258298	0.110979	-3.54908
ydiZ	946232	putative endoribonuclease YdiZ	0.930042	4.06919	0.0258529	0.110979	-3.86451
ydjM	945644	inner membrane protein YdjM	-1.43625	3.12502	0.0259105	0.111118	-3.85542
hyaC	945581	hydrogenase 1 cytochrome b subunit	-1.02318	1.10478	0.0259451	0.111157	-3.46233
yicC	948154	putative RNase adaptor protein YicC	0.447424	6.60949	0.0260298	0.111411	-3.94791
rtcB	947929	RNA-splicing ligase	0.683583	3.59266	0.0262298	0.112157	-3.87909
yoeI	7751643	uncharacterized protein YoeI	-1.71502	0.895431	0.0262932	0.112318	-3.33728
argB	948464	acetylglutamate kinase	0.677379	6.94824	0.0264284	0.112687	-3.93588
astB	946259	N-succinylarginine dihydrolase	0.737262	4.25269	0.0264355	0.112687	-3.91465
sufC	946128	Fe-S cluster scaffold complex subunit SufC	0.887951	6.34473	0.026457	0.112687	-3.96707
recR	945100	recombination mediator protein RecR	0.412648	6.49732	0.0265383	0.112923	-3.9647
accB	947758	biotin carboxyl carrier protein	0.55592	7.56602	0.0266494	0.113286	-3.9762
ade	NA	NA	-0.381256	4.34502	0.0267359	0.113438	-3.90381
fau	945167	putative 5-formyltetrahydrofolate cyclo-ligase	-0.567917	6.04783	0.026737	0.113438	-3.97724
mmuP	946284	S-methyl-L-methionine transporter	0.652863	3.9077	0.0268674	0.11388	-3.93226
hscC	945218	chaperone protein HscC	-0.640897	2.57905	0.0269914	0.114295	-3.81819
slyB	946801	outer membrane lipoprotein SlyB	0.738193	8.36902	0.0270823	0.114521	-3.97786
cho	948996	excinuclease Cho	-0.675941	5.9488	0.0270973	0.114521	-3.99029
yciK	945838	putative oxidoreductase	0.50762	5.96152	0.027138	0.114543	-3.97518
isrC	2847691	ncRNA	-1.11839	-0.245492	0.0271548	0.114543	-3.41592
yhjD	948033	putative transporter YhjD	0.958317	6.03355	0.0272618	0.114737	-3.99034
yqfA	947381	hemolysin-III family protein YqfA	0.827259	9.48474	0.0272797	0.114737	-3.94203
ybaP	945124	TraB family protein YbaP	-0.564904	5.07479	0.0272797	0.114737	-3.95783
nudL	946330	putative NUDIX hydrolase with low 3-phosphohydroxypyruvate phosphatase activity	0.458225	4.72516	0.0273776	0.115038	-3.95342
hcaR	947000	DNA-binding transcriptional dual regulator HcaR	0.633483	4.25514	0.0274605	0.115276	-3.93526
wbbK	946555	putative glycosyltransferase WbbK	-0.50527	6.13728	0.0275342	0.115474	-3.98203
torT	946289	periplasmic trimethylamine-N-oxide binding protein	-0.616129	2.9937	0.0275739	0.11553	-3.85627
lptC	947722	lipopolysaccharide transport system protein LptC	0.46851	6.68228	0.0276583	0.115773	-4.0119
yrdB	947774	DUF1488 domain-containing protein YrdB	0.483598	4.19523	0.0278306	0.116352	-3.93702
gshB	947445	glutathione synthetase	0.379687	7.3734	0.0278499	0.116352	-4.01694
ulaB	948716	L-ascorbate specific PTS enzyme IIB component	1.20249	-0.0460995	0.0279097	0.11649	-3.39189
ychJ	945828	NTF2-like domain-containing protein YchJ	0.592291	5.71349	0.0280713	0.117029	-3.99599
elaD	946742	protease ElaD	-0.802417	1.58892	0.0280924	0.117029	-3.63994
phnF	948617	putative transcriptional regulator PhnF	-1.17971	0.5517	0.0282026	0.117157	-3.52333
glpD	947934	aerobic glycerol 3-phosphate dehydrogenase	0.894165	5.18717	0.0282136	0.117157	-4.0126
yebF	946363	secreted protein YebF	-1.18842	6.6072	0.0282234	0.117157	-4.02464
sdhE	947382	FAD assembly factor	0.680964	4.88402	0.0282302	0.117157	-3.96789
hokA	2847732	small toxic polypeptide	-2.7648	0.0797653	0.0283374	0.11749	-3.63217
rrsB	948466	16S ribosomal RNA	-1.09418	0.569974	0.0283658	0.11749	-3.52214
aspU	944880	tRNA-Asp	-1.67586	-0.610595	0.0283912	0.11749	-3.39471
yneL	946063	pseudo	-1.78376	-0.279777	0.0284989	0.117766	-3.58461
rpmG	946318	50S ribosomal subunit protein L33	-0.664404	5.09254	0.0285205	0.117766	-3.98257
dkgA	947495	methylglyoxal reductase DkgA	0.795016	6.22635	0.0285387	0.117766	-4.02683
yhdN	947785	DUF1992 domain-containing protein YhdN	-0.90608	4.8128	0.0286154	0.117971	-4.01498
kdpB	947450	K(+) transporting P-type ATPase subunit KdpB	-2.62276	4.75693	0.0289031	0.11902	-4.03198
yeiE	946657	DNA-binding transcriptional regulator YeiE	0.919231	5.22947	0.0289435	0.11902	-3.98323
astE	946256	succinylglutamate desuccinylase	0.774852	2.90962	0.0289514	0.11902	-3.90898
phnK	948611	carbon-phosphorus lyase subunit PhnK	-0.820334	2.09911	0.0291536	0.119638	-3.79593
soxR	948566	DNA-binding transcriptional dual regulator SoxR	-0.570876	2.17386	0.0291566	0.119638	-3.91448
ydiO	945626	putative acyl-CoA dehydrogenase YdiO	-1.09397	2.35124	0.0292661	0.119789	-3.79868
pheP	945199	phenylalanine:H(+) symporter PheP	-1.1586	6.38008	0.0293298	0.119789	-4.0617
yciT	945869	DNA-binding transcriptional dual regulator YciT	0.543581	6.02978	0.0293311	0.119789	-4.05896
ycdT	NA	NA	0.808098	3.31649	0.0293451	0.119789	-3.94087
rusA	945174	crossover junction endodeoxyribonuclease RusA	-1.15083	-1.03523	0.0293708	0.119789	-3.46745
argP	944867	DNA-binding transcriptional dual regulator ArgP	0.679613	6.95329	0.0293719	0.119789	-4.06756
paaY	945965	2-hydroxycyclohepta-1,4,6-triene-1-carboxyl-CoA thioesterase	0.684987	3.64271	0.0293957	0.119789	-3.95659
fumA	946826	fumarase A	0.592289	6.96288	0.0294127	0.119789	-4.06558
marR	945825	DNA-binding transcriptional repressor MarR	-0.916559	2.81609	0.0295096	0.120072	-3.9361
ycaQ	945524	interstrand DNA crosslink repair glycosylase	-0.710281	4.08281	0.0295498	0.120123	-4.00702
cysA	946889	sulfate/thiosulfate ABC transporter ATP binding subunit	1.11655	9.31446	0.0296647	0.120478	-4.01368
yagB	944944	orphan antitoxin YagB	0.494906	3.4904	0.0297638	0.120684	-3.95588
ldtB	945441	L,D-transpeptidase LdtB	-0.635399	7.62857	0.0297705	0.120684	-4.07029
pgm	945271	phosphoglucomutase	0.466576	8.89779	0.0298088	0.120727	-4.05917
bluR	945735	DNA-binding transcriptional repressor BluR	0.561355	6.94913	0.0298486	0.120744	-4.07436
serT	944826	tRNA-Ser	-2.84867	-0.982786	0.0298684	0.120744	-3.46995
yaeF	944892	peptidase C92 family protein YaeF	-0.48804	3.71058	0.02999	0.121124	-3.99488
ycfJ	945977	PF05433 family protein YcfJ	-0.931865	5.42291	0.0300845	0.121394	-4.07584
aspS	946385	aspartate--tRNA ligase	-0.363148	9.18691	0.0301685	0.12162	-4.05665
ldtE	946174	L,D-transpeptidase LdtE	0.872366	7.4812	0.03023	0.121756	-4.09184
ybjL	945474	putative transport protein YbjL	-0.553469	7.22235	0.0302649	0.121756	-4.08774
yfcJ	946791	putative transporter YfcJ	-0.814553	4.69707	0.0302857	0.121756	-4.07628
setC	948177	putative arabinose exporter	-0.986907	0.89356	0.0303398	0.121861	-3.7362
racC	945920	protein RacC	-1.24911	-0.59623	0.0303775	0.12188	-3.65206
elfC	946934	putative fimbrial usher protein ElfC	-0.423653	3.78803	0.0304339	0.12188	-4.04053
yqiB	947518	DUF1249 domain-containing protein YqiB	0.585342	5.58125	0.0304692	0.12188	-4.07865
yihL	948368	putative DNA-binding transcriptional regulator YihL	-0.826361	3.11322	0.0304843	0.12188	-3.92989
__ambiguous	NA	NA	-0.623803	4.28589	0.0305073	0.12188	-4.05848
eutJ	947588	putative ethanolamine utilization chaperonin EutJ	-0.828933	0.00861731	0.0305532	0.12188	-3.59992
panB	944839	3-methyl-2-oxobutanoate hydroxymethyltransferase	0.455926	7.75417	0.0305946	0.12188	-4.10614
pheT	945382	phenylalanine--tRNA ligase subunit beta	0.50158	10.5793	0.0305998	0.12188	-4.05272
roxA	945391	50S ribosomal protein L16-arginine 3-hydroxylase	0.453079	7.78122	0.0306094	0.12188	-4.09725
serS	945506	serine--tRNA ligase	0.663795	9.88985	0.0306391	0.12188	-4.0526
gsiB	945459	glutathione ABC transporter periplasmic binding protein	0.496621	8.36847	0.0306513	0.12188	-4.07166
deoA	948901	thymidine phosphorylase	1.01499	6.76206	0.0307055	0.121985	-4.10809
livK	947964	L-leucine/L-phenylalanine ABC transporter periplasmic binding protein	-0.928496	7.04015	0.0307557	0.122073	-4.1038
yjiN	948860	DUF445 domain-containing protein YjiN	0.704188	4.91174	0.0308281	0.122249	-4.08343
rhtA	947045	L-threonine/L-homoserine exporter	-0.945601	3.21227	0.0309212	0.122408	-3.98162
queC	947034	7-cyano-7-deazaguanine synthase	-0.410573	5.72445	0.0309378	0.122408	-4.10101
dcuD	946575	putative transporter DcuD	-0.985609	2.5734	0.0309651	0.122408	-3.91441
argH	948463	argininosuccinate lyase	0.648039	7.74931	0.0309801	0.122408	-4.10982
yafE	946197	putative S-adenosylmethionine-dependent methyltransferase	-0.551602	5.1668	0.0310629	0.122624	-4.11195
glnS	945310	glutamine--tRNA ligase	0.379939	8.96733	0.0311751	0.122956	-4.10471
yeeS	946514	RadC-like JAB domain-containing protein YeeS	-0.532432	1.77026	0.0312434	0.123039	-3.9045
lpxK	945526	tetraacyldisaccharide 4'-kinase	-0.779541	5.74792	0.0312786	0.123039	-4.11556
shoB	7751620	toxic peptide ShoB	-1.29294	2.58995	0.0312805	0.123039	-3.95611
ycjX	945872	DUF463 domain-containing protein YcjX	0.549282	5.62499	0.0313519	0.123173	-4.1189
nudK	947072	GDP-mannose hydrolase	0.487736	5.50063	0.0313952	0.123173	-4.10256
rpoZ	948160	RNA polymerase subunit omega	0.373505	6.42714	0.0313992	0.123173	-4.12525
hycF	947048	formate hydrogenlyase subunit HycF	0.761456	1.29558	0.0315166	0.12347	-3.76959
yhaI	947612	putative inner membrane protein	-0.656431	1.3911	0.0315316	0.12347	-3.8833
ycgJ	946155	PF05666 family protein YcgJ	1.04216	4.01414	0.0315598	0.12347	-3.98845
menE	946741	o-succinylbenzoate--CoA ligase	0.520023	5.23133	0.031668	0.123783	-4.10003
yedV	NA	NA	-0.756587	4.79372	0.0317953	0.124144	-4.11308
hofB	947481	T2SSE family protein	-0.519393	3.78584	0.0318279	0.124144	-4.07271
kbl	948138	2-amino-3-ketobutyrate CoA ligase	0.506182	5.99343	0.0318639	0.124144	-4.14288
yehI	946649	DUF4132 domain-containing protein YehI	-0.46518	4.34737	0.031874	0.124144	-4.09897
queA	944905	tRNA preQ1(34) S-adenosylmethionine ribosyltransferase-isomerase	-1.15375	6.0895	0.0319278	0.124243	-4.13707
fecE	948819	ferric citrate ABC transporter ATP binding subunit	0.662599	3.6001	0.0320885	0.124663	-4.02645
yibQ	948128	divergent polysaccharide deacetylase domain-containing protein YibQ	-0.580663	4.6775	0.0320929	0.124663	-4.0902
asnV	946509	tRNA-Asn	-1.2147	-0.801037	0.0322283	0.125078	-3.46175
ybgJ	NA	NA	0.463184	6.29174	0.0323272	0.12535	-4.15168
helD	946227	DNA helicase IV	0.483752	6.6221	0.0323927	0.125493	-4.15664
ftsY	947978	signal recognition particle receptor	-0.569753	7.17837	0.0325344	0.125833	-4.16449
ygbI	947204	DNA-binding transcriptional repressor YgbI	-0.517951	4.77531	0.032538	0.125833	-4.1345
add	945851	adenosine deaminase	-0.583731	6.88145	0.0326669	0.126138	-4.16665
yggM	947455	DUF1202 domain-containing protein YggM	-0.558029	2.56485	0.0326747	0.126138	-3.97829
rbsA	948264	ribose ABC transporter ATP binding subunit	-0.856861	4.61839	0.0327409	0.126282	-4.07333
ydfR	946095	protein YdfR	-1.79489	0.897716	0.0328851	0.126726	-3.88018
rnb	945864	RNase II	-0.520759	9.88058	0.0330133	0.127108	-4.12705
infB	947684	translation initiation factor IF-2beta'	-1.01783	11.0077	0.0330962	0.127315	-4.10137
ybiT	945440	putative ATP-binding protein YbiT	-0.743302	7.63167	0.03317	0.127487	-4.17857
damX	947930	cell division protein DamX	0.39576	8.68999	0.033216	0.127552	-4.16019
kdgT	948407	2-dehydro-3-deoxy-D-gluconate:H(+) symporter	-0.512989	2.81072	0.0332743	0.127605	-4.01047
flgG	945647	flagellar basal-body rod protein FlgG	0.470344	2.83	0.0332882	0.127605	-3.98148
yafQ	944911	ribosome-dependent mRNA interferase toxin YafQ	-0.708299	5.08197	0.0333331	0.127665	-4.17632
yfgM	946981	ancillary SecYEG translocon subunit	-0.477382	7.10938	0.0334823	0.12787	-4.19187
ispE	945774	4-(cytidine 5'-diphospho)-2-C-methyl-D-erythritol kinase	0.584884	8.10435	0.0335163	0.12787	-4.18472
fucK	946022	L-fuculokinase	0.541694	3.40552	0.0335348	0.12787	-4.08105
mcrC	948880	Type IV methyl-directed restriction enzyme EcoKMcrBC subunit	-1.56337	1.11408	0.0335848	0.12787	-3.60127
ompR	947913	DNA-binding transcriptional dual regulator OmpR	0.42038	6.44417	0.0336101	0.12787	-4.1885
paaH	945940	3-hydroxyadipyl-CoA dehydrogenase	0.531578	2.79813	0.0336226	0.12787	-4.04947
amyA	946434	alpha-amylase	0.752049	6.71876	0.0336326	0.12787	-4.19256
yfjM	947108	protein YfjM	-0.597687	2.06521	0.0336432	0.12787	-3.93755
fdhD	948393	sulfurtransferase for molybdenum cofactor sulfuration	-0.544963	4.77616	0.0336499	0.12787	-4.17126
__too_low_aQual	NA	NA	0.508941	14.9353	0.0337536	0.128152	-4.06347
hyfB	946961	hydrogenase 4 component B	-0.506023	2.73535	0.0337979	0.128209	-4.05683
yggE	947398	DUF541 domain-containing protein YggE	0.619324	7.07456	0.0338405	0.128259	-4.20242
ppiB	949038	peptidyl-prolyl cis-trans isomerase B	0.506598	7.51863	0.0338896	0.128334	-4.20436
yfbM	946745	DUF1877 domain-containing protein YfbM	-0.876277	0.361407	0.0339351	0.128395	-3.74148
bdm	946041	biofilm-dependent modulation protein	1.80092	2.13261	0.0340028	0.12854	-3.65465
yabI	944783	DedA family protein YabI	-0.513925	5.21576	0.0340949	0.128777	-4.18979
ubiD	948326	3-octaprenyl-4-hydroxybenzoate decarboxylase	0.345456	8.33853	0.0343023	0.129387	-4.19443
mnmC	946800	fused tRNA 5-aminomethyl-2-thiouridylate methyltransferase and tRNA 5-aminomethyl-2-thiouridylate synthase	0.50013	6.72779	0.0343157	0.129387	-4.2079
zntR	947786	DNA-binding transcriptional activator ZntR	-0.983982	4.25784	0.0343576	0.129433	-4.16842
lrp	949051	DNA-binding transcriptional dual regulator Lrp	0.633176	8.00682	0.0344129	0.12953	-4.21778
pntA	946628	pyridine nucleotide transhydrogenase subunit alpha	0.439169	8.6183	0.0345673	0.129999	-4.22099
kptA	948858	RNA 2'-phosphotransferase	-0.51392	3.99206	0.0346092	0.130045	-4.13412
hsrA	948265	putative transporter HsrA	0.70144	4.31746	0.0346777	0.13019	-4.12942
holD	948890	DNA polymerase III subunit psi	-1.00884	4.67049	0.0347272	0.130264	-4.16375
ygcG	945247	TPM domain-containing protein YgcG	-1.17625	0.286987	0.0347833	0.130363	-3.68064
yegI	947159	putative serine/threonine-protein kinase YegI	-0.568295	3.42597	0.034829	0.130422	-4.14506
fis	947697	DNA-binding transcriptional dual regulator Fis	-1.06607	6.22988	0.0349165	0.130638	-4.20795
orn	948675	oligoribonuclease	0.378736	4.87452	0.0352164	0.131647	-4.17634
yqfB	947380	N(4)-acetylcytidine amidohydrolase	0.538993	3.9471	0.0353838	0.13216	-4.1129
flhB	946391	flagellar biosynthesis protein FlhB	-0.630701	1.31432	0.0354248	0.1322	-3.96293
ptsN	947721	phosphotransferase system enzyme IIA(Ntr)	0.478357	7.44689	0.0354791	0.13229	-4.24644
yraJ	947656	putative fimbrial usher protein YraJ	-0.371957	5.16058	0.0355498	0.13244	-4.23249
yebO	946350	uncharacterized protein YebO	-0.547884	5.28486	0.035648	0.132693	-4.23046
ydaQ	NA	NA	-1.79206	-1.56975	0.0357008	0.132714	-3.53256
mreB	948588	dynamic cytoskeletal protein MreB	0.478164	8.77865	0.0357143	0.132714	-4.23362
ycjP	945892	putative ABC transporter membrane subunit YcjP	-1.70172	1.35974	0.035935	0.133358	-4.01039
idnK	946066	D-gluconate kinase, thermosensitive	1.31508	0.371985	0.0359582	0.133358	-3.7066
yccA	946016	modulator of FtsH protease	0.58848	9.55797	0.0359791	0.133358	-4.20538
slt	948908	soluble lytic murein transglycosylase	0.443774	7.11544	0.0360555	0.133528	-4.26164
yqjF	947608	DoxX family protein	-1.74382	4.18418	0.0361166	0.133641	-4.2417
gntU	2847760	low-affinity gluconate transporter	-0.950267	5.47171	0.0361692	0.133722	-4.22744
ydjE	946274	putative transporter YdjE	-0.758166	2.52549	0.036311	0.134133	-4.15217
intQ	946130	pseudo	-0.879781	1.9965	0.0364447	0.134513	-4.01484
ycjS	948589	D-glucoside 3-dehydrogenase	-0.817859	2.46351	0.0366237	0.135059	-4.12522
ampD	948877	1,6-anhydro-N-acetylmuramoyl-L-alanine amidase	0.533741	4.60348	0.0367288	0.135244	-4.21209
hslV	948429	peptidase component of the HslVU protease	0.650547	6.3013	0.0367355	0.135244	-4.27918
narI	945808	nitrate reductase A subunit gamma	0.61573	3.07473	0.0369823	0.136038	-4.17008
yjhC	NA	NA	-0.674171	3.20494	0.0372534	0.13692	-4.09586
yedD	949082	lipoprotein YedD	-0.375992	5.54768	0.0373058	0.136997	-4.26762
rrlG	947585	23S ribosomal RNA	-0.852523	3.23984	0.0375019	0.13753	-4.03831
ypfH	947571	esterase YpfH	-0.61044	5.50813	0.0375138	0.13753	-4.28771
ydhR	946177	putative monooxygenase YdhR	0.599218	5.68963	0.0377572	0.138306	-4.2737
ycjR	947427	3-dehydro-D-guloside 4-epimerase	-0.993424	2.2183	0.0378527	0.138539	-4.10549
alkA	947371	DNA-3-methyladenine glycosylase 2	0.720853	4.56953	0.0378957	0.138581	-4.25994
intB	948782	pseudo	-0.449773	4.88537	0.0381607	0.139433	-4.28211
pliG	946963	inhibitor of g-type lysozyme	0.635806	3.91862	0.0384106	0.140201	-4.16646
hisS	946989	histidine--tRNA ligase	-0.404602	8.74297	0.038435	0.140201	-4.29747
lepB	947040	signal peptidase I	-0.473879	7.5618	0.0384878	0.140237	-4.31423
plsB	948541	glycerol-3-phosphate 1-O-acyltransferase	0.330598	8.0176	0.0385442	0.140237	-4.31859
phnJ	948606	carbon-phosphorus lyase core complex subunit PhnJ	-1.1174	1.14079	0.0385677	0.140237	-3.8521
rclA	946092	cupric reductase RclA	0.858909	3.79691	0.0386133	0.140237	-4.16285
ffh	947102	signal recognition particle protein component	-0.478832	8.58684	0.0386329	0.140237	-4.29887
ybiR	945438	putative transporter YbiR	-0.56133	5.69147	0.0386373	0.140237	-4.31829
yneG	946171	DUF4186 domain-containing protein YneG	-0.505866	4.11254	0.0387297	0.140455	-4.26893
yafW	944929	antitoxin of the YkfI-YafW toxin-antitoxin pair	-1.16886	1.60654	0.0387671	0.140461	-4.02502
frwB	948447	putative PTS enzyme IIB component FrwB	1.1418	-0.804618	0.0387955	0.140461	-3.64541
spf	948354	ncRNA	-1.03495	1.18625	0.0388704	0.140616	-3.94537
yfeD	946865	putative DNA-binding transcriptional regulator YfeD	-0.558277	3.63259	0.0389078	0.140635	-4.23041
yihF	948352	DUF945 domain-containing protein YihF	-1.93817	2.01083	0.0389693	0.14074	-4.05594
ftsZ	944786	cell division protein FtsZ	0.486285	9.39553	0.0390681	0.140981	-4.30233
yggS	947423	PLP homeostasis protein	-0.423561	5.23196	0.0391674	0.141222	-4.30675
hyfE	945298	hydrogenase 4 component E	0.82276	0.430075	0.039277	0.141501	-3.86539
yidK	948185	putative transporter YidK	-0.569436	1.83769	0.0393899	0.141791	-4.08439
infC	946225	translation initiation factor IF-3	-0.407843	10.3674	0.0394395	0.141852	-4.27397
rluE	945701	23S rRNA pseudouridine(2457) synthase	-0.710061	4.7531	0.0396206	0.142226	-4.30653
yegS	946626	lipid kinase YegS	0.802253	5.54218	0.0396675	0.142226	-4.33136
yecJ	946388	DUF2766 domain-containing protein YecJ	-0.982552	3.09339	0.0396687	0.142226	-4.11915
cobS	946520	cobalamin 5'-phosphate synthase	0.387563	4.69271	0.0397022	0.142226	-4.3206
glpR	947926	pseudo	0.464238	5.37234	0.0397062	0.142226	-4.31939
appA	946206	periplasmic phosphoanhydride phosphatase/multiple inositol-polyphosphate phosphatase	0.490552	4.74429	0.0398091	0.142407	-4.31339
rhlB	948290	ATP-dependent RNA helicase RhlB	0.440304	9.34991	0.0398241	0.142407	-4.3165
yhjJ	948040	peptidase M16 family protein YhjJ	-0.444237	6.34303	0.0398545	0.142407	-4.34923
intZ	946923	putative phage integrase IntZ	-0.645076	5.58003	0.0399237	0.142471	-4.32172
rhsA	948120	rhs element protein RhsA	0.796111	3.3931	0.0399442	0.142471	-4.27119
ydfO	945992	DUF1398 domain-containing protein YdfO	-1.16649	0.0160939	0.0399701	0.142471	-3.94576
modF	945368	ABC family protein ModF	0.587377	6.39304	0.0401408	0.142963	-4.33557
pinE	945721	site-specific DNA recombinase	-1.1983	-1.24851	0.0402593	0.143268	-3.68753
tam	946074	trans-aconitate 2-methyltransferase	0.649294	5.04778	0.040351	0.143379	-4.33121
yihG	948350	1-acylglycerol-3-phosphate O-acyltransferase YihG	-1.34153	2.80028	0.0403725	0.143379	-4.12787
rhsO	NA	NA	-0.591699	2.92354	0.0403938	0.143379	-4.27218
mgtL	9797237	leader peptide MgtL	-0.892405	4.36618	0.0404218	0.143379	-4.22596
queF	947270	7-cyano-7-deazaguanine reductase	-0.374319	5.74146	0.0405371	0.143672	-4.34773
yccT	945577	DUF2057 domain-containing protein YccT	0.796	4.00263	0.0409645	0.145069	-4.29908
ygiW	946051	BOF family protein YgiW	1.23168	6.41683	0.041003	0.145088	-4.3783
argS	946452	arginine--tRNA ligase	-0.809261	8.21556	0.0411096	0.14515	-4.37129
ascG	947305	DNA-binding transcriptional repressor AscG	-0.361283	5.06207	0.0411295	0.14515	-4.3504
ycbF	945559	putative fimbrial chaperone YcbF	-0.461277	3.92036	0.0411372	0.14515	-4.30372
pcm	944923	protein-L-isoaspartate O-methyltransferase	0.352714	5.94719	0.0411666	0.14515	-4.37427
intF	947351	putative phage integrase	0.535203	6.9347	0.0411868	0.14515	-4.37674
yieE	948226	putative phosphopantetheinyl transferase	-0.433692	5.18615	0.0412442	0.145235	-4.35167
adiC	948628	arginine:agmatine antiporter	-0.576595	2.47701	0.0412976	0.145306	-4.23274
aroB	947927	3-dehydroquinate synthase	0.459336	8.59489	0.0414558	0.145646	-4.37206
ydcD	946958	uncharacterized protein YdcD	-0.927425	-0.125453	0.0414607	0.145646	-3.82604
kdpA	946045	K(+) transporting P-type ATPase subunit KdpA	-3.65926	3.75248	0.0415305	0.145774	-4.35338
ydgA	946172	DUF945 domain-containing protein YdgA	0.405554	7.91045	0.0417486	0.146422	-4.39803
cysH	947230	phosphoadenosine phosphosulfate reductase	0.955513	8.80317	0.0419674	0.147071	-4.35079
htrE	944819	putative fimbrial usher protein HtrE	-0.66335	2.72871	0.0420013	0.147072	-4.26462
crl	945077	pseudo	0.59437	7.98507	0.0421098	0.147297	-4.37669
lacA	945674	galactoside O-acetyltransferase	-0.543943	1.0673	0.042133	0.147297	-4.03082
ybfB	947566	uncharacterized protein YbfB	-1.17361	-0.170631	0.042202	0.147355	-3.86363
rpsK	947792	30S ribosomal subunit protein S11	-0.359872	10.2256	0.0422171	0.147355	-4.35177
thiL	947387	thiamine monophosphate kinase	-0.693023	5.6397	0.042311	0.147565	-4.3877
treA	945757	periplasmic trehalase	0.871681	6.0973	0.0425059	0.148127	-4.39774
yihV	948382	6-deoxy-6-sulfofructose kinase	-0.5595	2.65337	0.0425504	0.148164	-4.24251
yfhH	947030	putative DNA-binding transcriptional regulator YfhH	-0.916658	4.02984	0.0426327	0.148332	-4.35747
cobT	946517	nicotinate-nucleotide--dimethylbenzimidazole phosphoribosyltransferase	0.336344	5.68565	0.0427402	0.148588	-4.40837
galU	945730	UTP--glucose-1-phosphate uridylyltransferase	0.541928	8.01418	0.042783	0.148618	-4.40525
msbA	945530	ATP-binding lipopolysaccharide transport protein	-0.991291	7.50335	0.0428358	0.148658	-4.41706
psd	948673	phosphatidylserine decarboxylase proenzyme	0.367646	7.13785	0.0428625	0.148658	-4.42531
csgE	945711	curli assembly component CsgE	1.08272	2.98126	0.0429237	0.148697	-4.21068
aroK	2847759	shikimate kinase 1	0.502305	7.90004	0.0429621	0.148697	-4.41734
gltI	946938	glutamate/aspartate ABC transporter periplasmic binding protein	0.509028	7.94593	0.0429759	0.148697	-4.4271
yddH	946192	flavin reductase-like protein YddH	0.674142	2.87217	0.0431037	0.149022	-4.26003
evgA	946841	DNA-binding transcriptional activator EvgA	0.832984	5.52519	0.0434334	0.150043	-4.39356
tmpR	NA	NA	-0.590628	2.52108	0.0435893	0.15025	-4.30644
rbbA	947998	ribosome-associated ATPase	0.512721	5.53499	0.0435979	0.15025	-4.38432
yiaN	948092	2,3-diketo-L-gulonate:Na(+) symporter - membrane subunit	-0.669488	0.25002	0.0436032	0.15025	-3.95984
dacB	947693	peptidoglycan DD-endopeptidase DacB	-1.03278	6.26393	0.043631	0.15025	-4.43388
msrC	946086	free methionine-(R)-sulfoxide reductase	0.694512	7.27827	0.0438739	0.150802	-4.44573
ydiT	946214	ferredoxin-like protein YdiT	0.80994	0.189191	0.0438942	0.150802	-3.9194
waaG	948149	lipopolysaccharide glucosyltransferase I	-0.40808	6.36318	0.0439231	0.150802	-4.44466
setB	946673	sugar exporter SetB	-1.14787	3.20317	0.0439292	0.150802	-4.29025
agp	945773	glucose-1-phosphatase	0.760253	5.79955	0.0440052	0.150871	-4.41564
yhgA	NA	NA	-0.684102	2.87436	0.0440269	0.150871	-4.26963
recJ	947367	ssDNA-specific exonuclease RecJ	0.321876	7.34477	0.0440726	0.150871	-4.44507
ybaE	949093	uncharacterized protein YbaE	-0.424542	4.44304	0.0440874	0.150871	-4.39879
mdtO	948582	putative multidrug efflux pump subunit MdtO	-0.526182	2.77339	0.0441888	0.151099	-4.32135
sdsR	2847772	ncRNA	0.863003	0.227091	0.0444069	0.151726	-4.01817
dinD	948153	DNA damage-inducible protein D	-0.865565	3.44565	0.0445014	0.151789	-4.36199
nfrB	945849	cyclic di-3',5'-guanylate-activated glycosyltransferase	-1.08685	4.75695	0.0445113	0.151789	-4.44145
yfaH	946718	pseudo	-1.12033	0.334662	0.0445551	0.151789	-3.97421
asnW	946494	tRNA-Asn	-2.36031	-0.0291227	0.044564	0.151789	-3.93292
dgcZ	946075	diguanylate cyclase DgcZ	-0.904619	5.47104	0.0447598	0.152337	-4.45521
tatD	2847752	3' -> 5' ssDNA/RNA exonuclease TatD	-0.666908	4.83865	0.0448759	0.152613	-4.41176
mtlD	948117	mannitol-1-phosphate 5-dehydrogenase	0.417809	6.30239	0.0451007	0.153151	-4.45758
sufD	944878	Fe-S cluster scaffold complex subunit SufD	0.83691	7.70425	0.0451041	0.153151	-4.4565
purP	NA	NA	0.942811	8.41742	0.0454379	0.154164	-4.46075
moaE	945399	molybdopterin synthase catalytic subunit	0.620146	5.70045	0.0455208	0.154326	-4.47696
dnaK	944750	chaperone protein DnaK	0.713357	9.8435	0.0455707	0.154375	-4.42031
fldB	947361	flavodoxin 2	-0.411342	6.54462	0.0457465	0.154851	-4.48277
lafU	944921	pseudo	-0.548858	1.35383	0.0457972	0.154902	-4.186
argW	945486	tRNA-Arg	-1.5082	-0.921808	0.045896	0.155061	-3.76076
yajO	946903	1-deoxyxylulose-5-phosphate synthase YajO	0.852205	6.92733	0.0459881	0.155061	-4.48867
ybhQ	945405	inner membrane protein YbhQ	-0.519639	3.36359	0.0459983	0.155061	-4.36327
sdhD	945322	succinate:quinone oxidoreductase, membrane protein SdhD	1.1751	5.44642	0.0460186	0.155061	-4.42076
rph	948156	truncated RNase PH	-1.44907	5.34798	0.0460214	0.155061	-4.44009
murQ	946893	N-acetylmuramic acid 6-phosphate etherase	0.514584	3.39856	0.0460762	0.155126	-4.34813
aslA	949015	putative sulfatase AslA	-0.474636	3.80447	0.0461777	0.155348	-4.4424
sibB	2847674	ncRNA	-0.733952	1.87249	0.0462578	0.155497	-4.27348
aroM	945045	protein AroM	-0.415109	5.98394	0.0464481	0.156017	-4.48475
gudX	947261	glucarate dehydratase-related protein	0.42323	3.46763	0.0466161	0.156461	-4.41373
yebG	946364	DNA damage-inducible protein YebG	-0.878428	5.27454	0.0466813	0.15656	-4.49459
fkpA	947850	peptidyl-prolyl cis-trans isomerase FkpA	-0.435683	7.57614	0.046893	0.157068	-4.50632
yfeC	946857	DNA-binding transcriptional dual regulator YfeC	-0.513749	3.79687	0.0469047	0.157068	-4.3868
ybjM	945477	putative inner membrane protein	-0.613089	3.83409	0.0469985	0.157262	-4.38211
nudC	948498	RNA decapping hydrolase	0.528582	6.41583	0.0470928	0.157456	-4.50466
tyrB	948563	tyrosine aminotransferase	0.421498	7.7308	0.0471737	0.157456	-4.50752
ycdU	945592	uncharacterized protein YcdU	-0.526707	1.13751	0.0472141	0.157456	-4.31633
inaA	946731	putative lipopolysaccharide kinase InaA	-0.371157	4.4556	0.0472291	0.157456	-4.45183
valS	948785	valine--tRNA ligase	0.339954	9.95248	0.0472367	0.157456	-4.46324
cynR	945001	DNA-binding transcriptional dual regulator CynR	-0.361094	4.43237	0.0472836	0.157492	-4.47605
argQ	947150	tRNA-Arg	-1.84844	3.42495	0.0474759	0.158012	-4.35517
proS	949116	proline--tRNA ligase	0.418763	8.97509	0.0477186	0.158699	-4.49955
ybbA	945122	putative ABC transporter ATP-binding protein YbbA	0.442384	4.57034	0.0478229	0.158906	-4.48862
treC	948762	trehalose-6-phosphate hydrolase	0.518746	2.74624	0.0478536	0.158906	-4.28424
yfeX	946913	porphyrinogen peroxidase	-0.55508	7.25232	0.0479563	0.159015	-4.52514
ubiB	948322	ubiquinone biosynthesis protein UbiB	0.3505	6.77041	0.0479592	0.159015	-4.52701
rcsF	949113	sensor lipoprotein RcsF	0.462646	5.17952	0.0480088	0.159059	-4.48302
tehA	945852	tellurite resistance protein	-0.376907	4.98491	0.0481749	0.159473	-4.50584
ynfH	945822	putative menaquinol dehydrogenase	-0.477543	4.36861	0.0482069	0.159473	-4.49026
uxaC	947599	D-glucoronate/D-galacturonate isomerase	-1.25144	5.66532	0.0482661	0.159484	-4.50521
xerD	947362	site-specific recombinase	-0.361995	6.20137	0.0482833	0.159484	-4.52976
djlB	945245	J domain-containing protein DjlB	-0.676548	2.53654	0.0484932	0.160057	-4.37072
ybhG	945414	HlyD_D23 family protein YbhG	-0.432749	4.90113	0.0487422	0.160492	-4.48355
wecG	NA	NA	0.561884	4.45982	0.0487442	0.160492	-4.47332
glrK	947013	histidine kinase GlrK	-0.386497	5.81227	0.0487546	0.160492	-4.54023
mdtH	946920	multidrug efflux pump MdtH	-0.514873	5.02112	0.048772	0.160492	-4.5255
yfeK	946876	DUF5329 domain-containing protein YfeK	-0.683603	1.47541	0.0488321	0.160569	-4.19685
ydbD	945983	DUF2773 domain-containing protein YdbD	-0.917248	3.07028	0.0489788	0.160863	-4.4722
abrB	945321	putative regulator	-0.607718	3.8711	0.0489953	0.160863	-4.39218
phoA	945041	alkaline phosphatase	-0.77625	5.62998	0.0491123	0.161127	-4.51806
rrrD	947539	lysozyme	-0.972624	2.90033	0.0493062	0.161641	-4.46064
epmB	948662	lysine 2,3-aminomutase	0.387536	6.68312	0.0494023	0.161819	-4.55512
pstB	948240	phosphate ABC transporter ATP binding subunit	0.670489	5.32053	0.0494345	0.161819	-4.52426
yshB	7751621	uncharacterized protein YshB	-0.564545	5.28905	0.0496032	0.162151	-4.52908
sodC	945343	superoxide dismutase (Cu-Zn)	0.997709	5.50085	0.0496099	0.162151	-4.53951
sgrR	944788	DNA-binding transcriptional dual regulator SgrR	-0.502893	4.93585	0.0497125	0.162365	-4.50451
yoaI	946294	protein YoaI	0.756742	0.80048	0.0498111	0.162565	-4.0159
sixA	946815	phosphohistidine phosphatase SixA	-0.556026	6.81466	0.0499157	0.162785	-4.56315
yjgN	948784	inner membrane protein YjgN	-0.668191	0.706988	0.0500064	0.162959	-4.13771
basS	948632	sensor histidine kinase BasS	-0.387616	4.48512	0.050151	0.163284	-4.52628
fre	948325	NAD(P)H-flavin reductase	0.36227	7.31751	0.050181	0.163284	-4.56778
lysP	946667	lysine:H(+) symporter	0.66723	8.08391	0.0502995	0.163548	-4.56909
rrlA	948341	23S ribosomal RNA	1.42974	6.14206	0.0503946	0.16364	-4.56597
tktA	947420	transketolase 1	0.426438	10.0928	0.0504026	0.16364	-4.53534
ansB	947454	L-asparaginase 2	-0.982277	5.29515	0.0504592	0.163702	-4.55409
yeaJ	NA	NA	-0.763351	4.09138	0.0506504	0.164178	-4.5149
rodZ	946992	cytoskeleton protein RodZ	-0.450804	8.14249	0.0506809	0.164178	-4.56218
yedR	NA	NA	-0.483283	4.20962	0.0507637	0.164324	-4.54077
eutK	946912	putative structural protein, ethanolamine utilization microcompartment	0.401546	3.04846	0.0508773	0.16457	-4.44919
insJ	948082	insertion element IS150 protein InsA	-2.16617	2.53873	0.0510983	0.164985	-4.50114
ddpF	946020	putative D,D-dipeptide ABC transporter ATP-binding subunit DdpF	0.646137	4.43021	0.0511034	0.164985	-4.53593
acnB	944864	AcnB	0.719443	11.6806	0.0511411	0.164985	-4.50226
rne	945641	ribonuclease E	0.350063	9.6008	0.0511566	0.164985	-4.55116
yafS	944903	putative S-adenosyl-L-methionine-dependent methyltransferase	-0.394305	4.58081	0.0512891	0.165189	-4.51983
yegD	947234	HSP70 family protein YegD	-1.44583	5.04433	0.0512954	0.165189	-4.54336
truB	947687	tRNA pseudouridine(55) synthase	-0.757397	7.57571	0.0514009	0.165407	-4.58485
secY	947799	Sec translocon subunit SecY	-0.379546	12.5761	0.0515625	0.165804	-4.48881
proV	947148	glycine betaine ABC transporter ATP binding subunit ProV	0.75574	6.40204	0.0516019	0.165809	-4.55873
yidL	948186	putative DNA-binding transcriptional regulator YidL	-0.695032	1.64217	0.051699	0.165999	-4.23132
sroH	7751646	ncRNA	0.99887	2.35532	0.0519179	0.166568	-4.18101
pflD	948454	putative formate acetyltransferase 2	0.50085	3.90251	0.0520126	0.166568	-4.52803
hslO	947178	molecular chaperone Hsp33	0.527177	6.37291	0.0520362	0.166568	-4.6024
azoR	947569	FMN dependent NADH:quinone oxidoreductase	-0.729687	7.5988	0.0520376	0.166568	-4.5573
yjhU	948827	putative DNA-binding transcriptional regulator YjhU	-0.366258	6.39286	0.0520667	0.166568	-4.60162
caiA	949064	crotonobetainyl-CoA reductase	-0.765137	2.99081	0.0521505	0.166714	-4.45746
ycjY	945988	putative hydrolase YcjY	0.526894	3.72854	0.0522433	0.166888	-4.51254
hcaC	947015	putative 3-phenylpropionate/cinnamate dioxygenase ferredoxin subunit	0.762053	1.03911	0.0524054	0.167284	-4.25765
yecR	946386	lipoprotein YecR	-0.88391	1.51689	0.0524722	0.167375	-4.3012
cyoB	945615	cytochrome bo3 subunit 1	0.477942	9.89749	0.0525177	0.167398	-4.59101
ygfK	949068	putative oxidoreductase, Fe-S subunit	-0.444651	3.66995	0.0526224	0.167609	-4.53923
yicL	948176	putative transporter YicL	-0.410805	5.65292	0.0526885	0.167698	-4.59978
fliR	946464	flagellar biosynthesis protein FliR	-0.862554	1.75317	0.0528307	0.168028	-4.33082
dsbG	945224	protein sulfenic acid reductase and chaperone DsbG	0.368498	4.74828	0.0532288	0.169171	-4.57221
dmsD	945987	redox enzyme maturation protein DmsD	-0.393818	4.83644	0.0533356	0.169387	-4.58882
yjdN	948622	PF06983 family protein YjdN	1.00804	5.92228	0.0534435	0.16954	-4.62698
frvR	948389	putative DNA-binding transcriptional regulator FrvR	-0.782777	1.72694	0.0534614	0.16954	-4.34043
ydcV	945903	putative ABC transporter membrane subunit YdcV	0.695123	3.05359	0.0536398	0.169982	-4.36485
flgK	945648	flagellar hook-filament junction protein 1	0.426492	3.28201	0.053742	0.170151	-4.51925
mgtA	948778	Mg(2(+)) importing P-type ATPase	-0.801772	7.44241	0.0537729	0.170151	-4.6307
ypdB	NA	NA	0.359979	5.06943	0.0538099	0.170151	-4.60376
mug	947560	stationary phase mismatch/uracil DNA glycosylase	-0.757154	4.95389	0.0538559	0.170174	-4.59717
bglJ	948889	DNA-binding transcriptional regulator BglJ	-0.674453	4.58104	0.0541233	0.170895	-4.59888
yeaP	NA	NA	-0.518252	7.38354	0.0542772	0.171257	-4.63472
rlmC	947260	23S rRNA m(5)U747 methyltransferase	-0.935639	5.72911	0.0543401	0.171332	-4.62398
zupT	947035	divalent metal ion transporter ZupT	0.494673	6.90811	0.0544248	0.171462	-4.645
nuoJ	946756	NADH:quinone oxidoreductase subunit J	0.76739	6.99134	0.0544749	0.171462	-4.64457
rrsA	948332	16S ribosomal RNA	1.41477	0.190274	0.0544991	0.171462	-4.10954
cytR	948427	DNA-binding transcriptional repressor CytR	0.42709	5.78227	0.0546018	0.171662	-4.61957
sufB	945753	Fe-S cluster scaffold complex subunit SufB	0.746214	7.69181	0.0547381	0.171714	-4.63596
ydhL	946168	DUF1289 domain-containing protein YdhL	0.563634	2.34043	0.0547536	0.171714	-4.37605
leuO	949034	DNA-binding transcriptional dual regulator LeuO	1.91857	4.39289	0.0547689	0.171714	-4.56629
tolB	945429	Tol-Pal system periplasmic protein TolB	0.337878	9.41011	0.0547755	0.171714	-4.61175
bolA	947043	DNA-binding transcriptional dual regulator BolA	0.842812	6.01799	0.0548608	0.171837	-4.63816
rraB	948773	ribonuclease E inhibitor protein B	0.518021	6.15411	0.0548981	0.171837	-4.63944
glpE	947935	thiosulfate sulfurtransferase GlpE	0.421859	3.98733	0.0549728	0.171837	-4.58566
araC	944780	DNA-binding transcriptional dual regulator AraC	0.415294	5.03542	0.0549937	0.171837	-4.62153
ccmC	946703	cytochrome c maturation protein C	0.533257	3.34285	0.0550114	0.171837	-4.50238
dicF	946140	ncRNA	-0.954277	-0.467244	0.0551436	0.172127	-4.13482
ydfC	946107	uncharacterized protein YdfC	-0.614083	1.81886	0.0555099	0.173002	-4.39474
uacT	949017	urate:H(+) symporter	-0.788792	0.313696	0.0555178	0.173002	-4.27031
cyaR	2847769	ncRNA	-1.51828	2.37057	0.0555707	0.173002	-4.45805
ygdH	NA	NA	-0.708729	7.3581	0.0556192	0.173002	-4.65716
mltF	947028	membrane-bound lytic murein transglycosylase F	-0.893206	3.98423	0.0556218	0.173002	-4.59427
xdhC	945148	putative xanthine dehydrogenase iron-sulfur-binding subunit XdhC	0.74003	1.05311	0.055828	0.173519	-4.20706
yicS	1450300	uncharacterized protein YicS	-0.514659	2.1308	0.0559895	0.173655	-4.42955
yraH	947658	putative fimbrial protein YraH	-0.565304	1.79362	0.0559984	0.173655	-4.42778
yiaU	948107	putative DNA-binding transcriptional regulator YiaU	-0.425521	3.63301	0.0560834	0.173655	-4.55342
yejO	946867	pseudo	-0.336977	5.69644	0.0560859	0.173655	-4.6646
uidA	946149	beta-glucuronidase	-0.49407	2.94315	0.0560902	0.173655	-4.54
fadK	946213	short chain acyl-CoA synthetase	-0.36648	3.42861	0.0561101	0.173655	-4.59702
narQ	946948	sensor histidine kinase NarQ	-0.558901	5.19151	0.0562361	0.17385	-4.65465
dsbC	947363	protein disulfide isomerase DsbC	0.346459	6.26897	0.0562525	0.17385	-4.66761
mhpE	945012	4-hydroxy-2-oxovalerate aldolase	0.384603	5.52487	0.056363	0.174068	-4.67512
dtd	948378	D-aminoacyl-tRNA deacylase	0.433117	5.06048	0.0564854	0.174301	-4.62912
yfbK	946743	IPR002035/DUF3520 domain-containing protein YfbK	-0.371481	3.09073	0.0565183	0.174301	-4.57608
ycaD	945515	putative transporter YcaD	-0.84135	5.99613	0.0565846	0.174383	-4.67848
lpxM	945143	Lipid A biosynthesis myristoyltransferase	-0.576064	6.58926	0.0567339	0.17472	-4.68357
cyoD	944918	cytochrome bo3 subunit 4	0.514373	6.88976	0.0569274	0.175078	-4.66609
cysM	946888	cysteine synthase B	0.563815	8.23969	0.0569303	0.175078	-4.65366
nac	946501	DNA-binding transcriptional dual regulator Nac	-0.81766	5.0632	0.0570073	0.175191	-4.58642
cobB	945687	CobB-S;protein-lysine deacetylase/desuccinylase/lipoamidase	0.340997	5.42955	0.0571112	0.175387	-4.65549
bamC	946954	outer membrane protein assembly factor BamC	-0.588358	8.8059	0.0573289	0.175932	-4.66353
ttdB	947568	L(+)-tartrate dehydratase subunit beta	-1.0456	-0.518726	0.0573877	0.175989	-4.0248
ytfE	948724	iron-sulfur cluster repair protein YtfE	-1.39284	4.15344	0.0575433	0.176342	-4.66358
lsrD	946264	Autoinducer-2 ABC transporter membrane subunit LsrD	-0.510135	1.87911	0.0576711	0.176521	-4.48051
seqA	945272	negative modulator of initiation of replication	0.449705	7.40923	0.0576823	0.176521	-4.70007
bioC	945388	malonyl-acyl carrier protein methyltransferase	0.418012	6.39501	0.0577984	0.176624	-4.70234
hisJ	945309	histidine ABC transporter periplasmic binding protein	0.38448	7.59229	0.0578051	0.176624	-4.69586
yeaV	947326	putative transporter YeaV	-0.584711	1.43983	0.0578373	0.176624	-4.38894
eamB	947065	cysteine/O-acetylserine exporter EamB	-0.848364	3.8142	0.0579644	0.176868	-4.58327
sanA	949003	DUF218 domain-containing protein SanA	-0.46425	3.61994	0.0580066	0.176868	-4.60564
stfQ	946098	putative prophage side tail fiber protein StfQ	-0.609303	2.52241	0.0580386	0.176868	-4.57687
yhaC	947557	uncharacterized protein YhaC	-1.43877	-0.197025	0.0580972	0.176908	-4.12045
dnaJ	944753	chaperone protein DnaJ	0.376946	7.46798	0.0581326	0.176908	-4.69372
ybfG	945287	pseudo	-1.38631	0.11155	0.0584719	0.177773	-4.1819
ybdZ	1450243	enterobactin biosynthesis protein YbdZ	0.808309	1.79866	0.0584984	0.177773	-4.27062
yidE	948193	putative transport protein YidE	-0.395374	4.82626	0.0585528	0.177815	-4.66118
fliC	949101	flagellar filament structural protein	-0.371719	6.85404	0.0586773	0.178069	-4.70945
ydhS	945786	FAD/NAD(P) binding domain-containing protein YdhS	0.599599	6.25266	0.0588157	0.178232	-4.7049
yebB	946377	putative papain-like amidase YebB	-0.763908	0.747821	0.0588256	0.178232	-4.39341
cspG	945591	cold shock protein CspG	-0.747837	6.53119	0.0588533	0.178232	-4.71407
ybjT	945496	putative NAD(P)-binding protein YbjT	0.337318	6.30584	0.0589361	0.178359	-4.70556
lolC	945673	lipoprotein release complex - inner membrane subunit	-0.597444	6.20958	0.0590269	0.178511	-4.70999
yfdE	946432	acetyl-CoA:oxalate CoA-transferase	-0.611792	1.682	0.0594079	0.179538	-4.5445
ydiF	946211	putative acetate-CoA transferase YdiF	-0.849275	2.20991	0.0595977	0.179876	-4.45136
rrrQ	946100	putative lysozyme	-1.61187	0.996336	0.0596342	0.179876	-4.49541
ybhK	945390	putative transferase YbhK	0.314551	6.14957	0.0596504	0.179876	-4.73148
yqjA	947643	DedA family protein YqjA	-0.374982	6.121	0.0597056	0.179876	-4.72867
rpsG	947846	30S ribosomal subunit protein S7	0.40931	10.5123	0.0597255	0.179876	-4.67232
mdtQ	949123	pseudo	-0.749623	1.74572	0.0598078	0.18	-4.49776
yahD	947681	ankyrin repeat-containing protein YahD	0.897896	1.49545	0.0603033	0.181366	-4.20199
ada	946710	DNA-binding transcriptional dual regulator/DNA repair protein Ada	-0.541645	5.50245	0.0603763	0.181461	-4.73283
yjhF	949102	putative transporter YjhF	-0.644613	3.80812	0.0604425	0.181535	-4.67782
dgt	947177	dGTP triphosphohydrolase	0.337777	5.12227	0.0608225	0.182551	-4.69115
ftnB	946407	putative ferritin-like protein	-0.645454	4.29004	0.0610337	0.183001	-4.67896
glpC	946735	anaerobic glycerol-3-phosphate dehydrogenase subunit C	-0.519692	2.57149	0.061056	0.183001	-4.58173
znuB	946372	Zn(2(+)) ABC transporter membrane subunit	-0.442493	5.10623	0.0611609	0.183189	-4.73196
ycjT	945895	kojibiose phosphorylase	-0.490462	3.57078	0.0613208	0.183505	-4.68893
ygjR	947600	putative oxidoreductase YgjR	0.548362	5.74954	0.0613975	0.183505	-4.72743
ygjQ	947598	DUF218 domain-containing protein YgjQ	-0.958049	0.792627	0.0614037	0.183505	-4.29015
ycjN	945696	putative ABC transporter periplasmic binding protein YcjN	-1.76381	1.88401	0.0614628	0.183505	-4.65049
yijE	948445	cystine exporter	-0.364928	3.9868	0.0614761	0.183505	-4.67774
rsd	948496	regulator of sigma D	0.646692	6.71318	0.061532	0.183546	-4.7587
cheB	946394	protein-glutamate methylesterase/protein glutamine deamidase	-0.575119	0.818831	0.0616513	0.183772	-4.3383
yafL	944899	NlpC/P60 family protein YafL	0.745388	2.87488	0.0616972	0.183772	-4.65643
tpx	945880	lipid hydroperoxide peroxidase	0.501429	8.91885	0.061734	0.183772	-4.75149
nusA	947682	transcription termination/antitermination protein NusA	-0.743111	9.77995	0.0617947	0.183828	-4.70448
ynbC	945970	hydrolase/methyltransferase domain-containing protein YnbC	-0.428583	3.18647	0.0620888	0.184577	-4.67748
treF	948037	cytoplasmic trehalase	0.957677	7.10785	0.062192	0.184758	-4.76491
yhdZ	947763	putative ABC transporter ATP-binding subunit YhdZ	-1.06527	2.96285	0.0623163	0.185002	-4.63057
marB	946184	multiple antibiotic resistance protein MarB	-0.520189	1.92645	0.0625831	0.185626	-4.43423
rtn	NA	NA	-0.413132	4.9863	0.0626115	0.185626	-4.72526
mngB	945359	alpha-mannosidase	-0.392983	5.07955	0.062746	0.185789	-4.75612
apbE	NA	NA	-1.01638	4.48394	0.0627516	0.185789	-4.74698
gstA	945758	glutathione S-transferase GstA	0.532517	6.76997	0.0628569	0.185975	-4.77837
hybE	947483	hydrogenase 2-specific chaperone	-0.426733	3.88184	0.0630832	0.186518	-4.72012
yieK	948229	putative glucosamine-6-phosphate deaminase YieK	-0.518929	1.92875	0.0632032	0.186684	-4.4973
gspC	947824	Type II secretion system protein GspC	-0.592091	2.05178	0.0632575	0.186684	-4.53971
yahL	944970	uncharacterized protein YahL	-0.742085	0.802978	0.0632676	0.186684	-4.48199
paaA	945833	phenylacetyl-CoA 1,2-epoxidase, monooxygenase subunit	0.540735	0.645215	0.063506	0.187261	-4.29416
cheW	946400	chemotaxis protein CheW	0.470026	1.60348	0.0635547	0.187279	-4.52229
mepA	946812	peptidoglycan DD-endopeptidase/peptidoglycan LD-endopeptidase	0.337773	5.92541	0.0636134	0.187325	-4.76382
yghU	947472	disulfide reductase/organic hydroperoxide reductase	0.665903	6.76538	0.0637636	0.187641	-4.7827
deoB	948910	phosphopentomutase	0.390582	8.78319	0.0641892	0.188682	-4.75521
osmC	946043	osmotically inducible peroxiredoxin OsmC	1.30531	6.80354	0.0642038	0.188682	-4.79263
ygaU	NA	NA	0.982719	6.58937	0.0643189	0.188845	-4.79621
ilvI	948793	acetolactate synthase/acetohydroxybutanoate synthase, catalytic subunit	0.409462	8.42716	0.0644105	0.188845	-4.79295
yidA	948204	sugar phosphatase YidA	0.408211	7.02329	0.0644235	0.188845	-4.79826
dapB	944762	4-hydroxy-tetrahydrodipicolinate reductase	0.588238	7.13871	0.064432	0.188845	-4.79265
gntP	948848	fructuronate transporter	-0.43104	2.94491	0.064509	0.188944	-4.63403
rcsC	948993	histidine kinase RcsC	0.354076	7.10047	0.0646869	0.189338	-4.80533
dtpB	948006	dipeptide/tripeptide:H(+) symporter DtpB	0.859137	5.79698	0.0648175	0.189593	-4.79784
rarD	948330	putative transporter RarD	-0.423376	4.33799	0.0649798	0.189941	-4.76305
dcd	946593	dCTP deaminase	0.351697	6.39161	0.065153	0.190215	-4.80697
aspC	945553	aspartate aminotransferase	0.350957	10.0449	0.0651605	0.190215	-4.76913
ygfZ	947384	folate-binding protein	0.428487	7.80786	0.0653044	0.190453	-4.80457
pck	945667	phosphoenolpyruvate carboxykinase (ATP)	0.373743	6.62522	0.0653294	0.190453	-4.78962
ibaG	947958	acid stress protein IbaG	0.396014	5.07334	0.0655257	0.190622	-4.77624
yohC	946666	putative inner membrane protein	1.01964	6.68451	0.0655798	0.190622	-4.80716
ybcN	945162	DNA base-flipping protein	-0.902091	0.124046	0.0655875	0.190622	-4.2927
mtgA	947728	peptidoglycan glycosyltransferase MtgA	-0.421483	4.79557	0.0655963	0.190622	-4.75269
pldB	948314	lysophospholipase L2	-0.327134	6.60544	0.0656567	0.190622	-4.81785
yedY	NA	NA	0.536695	5.68139	0.0656645	0.190622	-4.81182
livM	947966	branched chain amino acid/phenylalanine ABC transporter membrane subunit LivM	-0.676486	6.70308	0.0656926	0.190622	-4.80859
tyrP	946412	tyrosine:H(+) symporter	-0.498869	4.99014	0.0657482	0.190657	-4.77779
mdlA	945092	ABC transporter family protein MdlA	-0.379191	5.08787	0.0657987	0.19066	-4.80133
mepM	946376	peptidoglycan endopeptidase MepM	-0.847534	7.11142	0.0658384	0.19066	-4.80993
menF	946712	isochorismate synthase MenF	-0.352531	6.14763	0.0658803	0.19066	-4.80767
rspR	946087	DNA-binding transcriptional repressor RspR	-0.607884	5.80413	0.0661461	0.191303	-4.80825
dgkA	948543	diacylglycerol kinase	0.343742	4.93106	0.0662789	0.19156	-4.78579
cadA	948643	lysine decarboxylase 1	-0.658082	2.77304	0.0664947	0.192057	-4.69827
yieP	948263	DNA-binding transcriptional regulator YieP	0.59248	5.01678	0.0665906	0.192207	-4.76439
rimP	947680	ribosome maturation factor RimP	-0.576304	7.63777	0.0666561	0.192268	-4.82116
argY	946596	tRNA-Arg	-1.45907	5.28385	0.0666999	0.192268	-4.77906
ydaT	945924	protein YdaT	0.746049	0.765062	0.0667912	0.192405	-4.3719
mutM	946765	DNA-formamidopyrimidine glycosylase	-1.18874	4.36086	0.0669333	0.192644	-4.77023
yiiE	948386	putative DNA-binding transcriptional regulator YiiE	1.30972	-1.18995	0.0669624	0.192644	-4.11543
scpA	945576	methylmalonyl-CoA mutase	-0.393184	3.46822	0.0671023	0.192919	-4.73939
yeeW	946535	putative uncharacterized protein YeeW	-0.509113	3.01651	0.0672616	0.19325	-4.7553
yfeA	NA	NA	-0.610262	5.53587	0.0673501	0.193377	-4.82121
ltaE	944955	low-specificity L-threonine aldolase	0.558693	6.81853	0.0674305	0.193418	-4.83835
fliK	946449	flagellar hook-length control protein	-0.47403	2.24139	0.0674528	0.193418	-4.62619
secF	949120	Sec translocon accessory complex subunit SecF	-0.524602	8.0443	0.0675188	0.19348	-4.82441
yqiA	947488	esterase YqiA	0.32595	5.77707	0.067766	0.194061	-4.82713
aaeB	947747	aromatic carboxylic acid efflux pump subunit AaeB	-0.412957	4.10143	0.0678809	0.194125	-4.80556
yobA	948315	copper-binding protein	0.33569	6.33493	0.0678944	0.194125	-4.84387
baeR	946605	DNA-binding transcriptional activator BaeR	0.429525	5.44492	0.0679763	0.194125	-4.83062
pflB	945514	pyruvate formate-lyase	0.84807	11.4829	0.0679819	0.194125	-4.77995
sodB	944953	superoxide dismutase (Fe)	-0.506025	6.75703	0.0680104	0.194125	-4.83866
cyoC	946897	cytochrome bo3 subunit 3	0.503288	7.14529	0.0680568	0.194131	-4.83527
xisE	945705	putative excisionase	0.763497	1.00581	0.0681392	0.194239	-4.48528
ytjA	1450298	DUF1328 domain-containing protein YtjA	1.21759	5.05988	0.0682731	0.194494	-4.78598
lpoA	947663	outer membrane lipoprotein - activator of MrcA activity	0.34254	7.6329	0.0684066	0.194747	-4.85346
yraI	947657	putative fimbrial chaperone YraI	-0.655409	1.09616	0.0685878	0.195023	-4.60409
smtA	NA	NA	-0.311545	6.09435	0.0686245	0.195023	-4.85027
pabA	947873	aminodeoxychorismate synthase subunit 2	0.500909	4.83014	0.0686375	0.195023	-4.82376
kbaY	947644	tagatose-1,6-bisphosphate aldolase 1	-0.632794	0.286004	0.0687179	0.195125	-4.32141
yqaA	945419	DedA family protein YqaA	-0.42706	5.05865	0.0689555	0.195673	-4.82
yibN	948131	putative sulfurtransferase YibN	0.348933	6.95807	0.0691432	0.196004	-4.86241
yfiN	NA	NA	-1.19239	5.07021	0.069162	0.196004	-4.83614
kefG	947857	glutathione-regulated potassium-efflux system ancillary protein KefG	0.526012	5.32859	0.0693371	0.196373	-4.84346
ypeA	946917	putative acetyltransferase YpeA	-0.424708	3.85462	0.0694976	0.1967	-4.77261
feoA	947909	ferrous iron transport protein A	-0.841524	6.81808	0.0698161	0.197473	-4.85177
metJ	948435	DNA-binding transcriptional repressor MetJ	0.671964	4.70173	0.0699504	0.19763	-4.82317
ybgC	948907	esterase/thioesterase	-0.42433	4.96373	0.0699618	0.19763	-4.84956
recE	945918	exonuclease VIII, ds DNA exonuclease, 5' --> 3' specific	-0.388544	3.50889	0.0701497	0.198032	-4.80216
glpF	948422	glycerol facilitator	0.522936	3.82593	0.0702514	0.198093	-4.78675
rmf	945567	ribosome modulation factor	1.224	9.30921	0.0702617	0.198093	-4.8121
ratA	945614	ribosome association toxin RatA	-0.484058	5.1863	0.0705102	0.198665	-4.85111
asr	945103	periplasmic chaperone Asr	-0.740611	1.59774	0.0710191	0.19997	-4.57921
waaQ	948155	lipopolysaccharide core heptosyltransferase 3	-0.374919	6.81186	0.0715547	0.201298	-4.89691
yjbI	948546	pseudo	-0.672013	0.977049	0.071583	0.201298	-4.50655
mrdA	945240	peptidoglycan DD-transpeptidase MrdA	-0.57888	6.7004	0.0716308	0.201303	-4.89677
yjeN	948678	uncharacterized protein YjeN	-0.535314	1.05055	0.0717109	0.201399	-4.56487
mokB	948820	putative regulatory protein MokB	1.75889	0.357681	0.0718952	0.201787	-4.19804
yhbV	NA	NA	-0.95947	2.83248	0.0719432	0.201792	-4.62847
yjeM	948679	putative transporter YjeM	-0.49091	3.5821	0.0721204	0.202159	-4.86714
yqjC	947622	DUF1090 domain-containing protein YqjC	0.697304	7.09333	0.0722079	0.202275	-4.90466
uhpT	948201	hexose-6-phosphate:phosphate antiporter	-0.4841	1.86909	0.0723976	0.202676	-4.6802
pptA	945731	tautomerase PptA	0.702563	1.5172	0.0726208	0.203171	-4.52371
ynfO	1450267	DUF3950 domain-containing protein YnfO	-1.19086	-0.181579	0.0727335	0.203356	-4.37003
atoE	946721	short chain fatty acid transporter	-0.643189	1.43393	0.0729159	0.203736	-4.61768
aceE	944834	pyruvate dehydrogenase E1 component	0.481627	10.9482	0.0732113	0.20443	-4.85727
cedA	946235	cell division modulator	-0.411928	2.40917	0.0732774	0.204476	-4.70653
murF	944813	D-alanyl-D-alanine-adding enzyme	0.653466	7.98183	0.0733214	0.204476	-4.90926
prmA	947708	ribosomal protein L11 methyltransferase	0.455164	5.63856	0.0734847	0.204801	-4.90079
pstC	948238	phosphate ABC transporter membrane subunit PstC	0.553123	4.88777	0.0736079	0.205014	-4.8882
yahJ	944976	amidohydrolase family protein YahJ	0.370274	5.00211	0.0738118	0.205421	-4.89212
shiA	946495	shikimate:H(+) symporter	0.693685	7.83625	0.073848	0.205421	-4.92374
yagK	945847	uncharacterized protein YagK	-0.393413	3.75271	0.074087	0.205954	-4.86449
rnlB	947113	antitoxin RnlB	-0.558085	5.9392	0.0741721	0.20606	-4.92433
aer	945301	aerotaxis receptor	-0.479908	3.95913	0.0742609	0.206147	-4.85721
ppa	948748	inorganic pyrophosphatase	0.2979	8.95086	0.074316	0.206147	-4.91773
pcnB	947318	poly(A) polymerase I	-0.602505	7.53699	0.074345	0.206147	-4.93013
proW	947145	glycine betaine ABC transporter membrane subunit ProW	0.520913	6.00431	0.0746258	0.206794	-4.8868
sapC	945266	putrescine ABC exporter membrane protein SapC	0.42572	4.45611	0.0746854	0.206828	-4.88792
yhdJ	947695	DNA adenine methyltransferase	-1.54926	2.25466	0.0747673	0.206924	-4.66014
degS	947865	serine endoprotease	0.347552	5.78685	0.0749628	0.207334	-4.923
cysI	947231	sulfite reductase, hemoprotein subunit	0.858104	10.8673	0.0751394	0.207691	-4.84556
yaeI	945002	phosphodiesterase YaeI	-0.470758	3.40911	0.0753628	0.208177	-4.80253
waaC	948136	ADP-heptose:LPS heptosyltransferase 1	-0.420883	5.56817	0.0757832	0.209102	-4.91572
ldtA	945273	L,D-transpeptidase LdtA	-0.565126	5.93226	0.0757936	0.209102	-4.93577
yaaJ	944745	putative transporter YaaJ	-0.589745	4.6204	0.0759598	0.209424	-4.89018
acnA	946724	aconitate hydratase 1	0.53602	8.81413	0.076006	0.209424	-4.92724
pdxY	946162	pyridoxal kinase 2	-0.439813	5.76456	0.0760716	0.209472	-4.92882
wbbH	945179	putative O-antigen polymerase	-0.50287	6.20676	0.0761621	0.209506	-4.93021
yqgE	947442	DUF179 domain-containing protein YqgE	0.362185	6.99566	0.0762319	0.209506	-4.955
ybgA	944853	DUF1722 domain-containing protein YbgA	0.885013	5.2259	0.0762576	0.209506	-4.92126
tolA	946625	Tol-Pal system protein TolA	-0.415518	6.68559	0.0762754	0.209506	-4.95458
nuoL	945540	NADH:quinone oxidoreductase subunit L	0.706049	8.97265	0.0763853	0.209676	-4.93242
yifB	948282	putative magnesium chelatase YifB	-1.09234	4.58053	0.0764377	0.209688	-4.88105
gspH	947834	Type II secretion system protein GspH	-0.91652	-0.386	0.0765558	0.20988	-4.28304
dmlR	946316	DNA-binding transcriptional regulator DmlR	0.439697	4.52362	0.0766243	0.209936	-4.91115
gpr	947480	L-glyceraldehyde 3-phosphate reductase	0.372611	4.46933	0.0767221	0.210072	-4.85912
emrA	947166	multidrug efflux pump membrane fusion protein EmrA	-0.492918	5.51224	0.0769115	0.210459	-4.92568
xapA	946878	xanthosine phosphorylase	0.524873	1.30768	0.0770027	0.210577	-4.60592
rdgB	947429	dITP/XTP pyrophosphatase	0.383742	5.5401	0.0771043	0.210723	-4.93865
potD	945682	spermidine preferential ABC transporter periplasmic binding protein	0.385874	7.09815	0.0772047	0.210865	-4.95663
acrF	947768	multidrug efflux pump RND permease AcrF	-0.462413	4.49104	0.0773608	0.211028	-4.93521
yceM	945204	putative oxidoreductase YceM	0.313932	6.18408	0.077361	0.211028	-4.95306
yeeJ	946498	inverse autotransporter adhesin	-0.303674	6.84521	0.0774288	0.211082	-4.96565
katE	946234	catalase HPII	1.1089	8.83506	0.0775125	0.211178	-4.95744
cspE	947024	transcription antiterminator and regulator of RNA stability CspE	0.683055	10.6908	0.0782328	0.213008	-4.9087
fryC	949111	putative PTS enzyme IIC component FryC	-0.602978	1.12623	0.0783493	0.213192	-4.58983
atoS	949011	sensor histidine kinase AtoS	-0.358981	4.17269	0.0786259	0.213811	-4.92169
mhpF	945008	acetaldehyde dehydrogenase (acetylating) MhpF	0.326636	5.91219	0.0787701	0.21407	-4.98362
blc	948670	outer membrane lipoprotein Blc	0.636623	4.9899	0.078874	0.21422	-4.91432
idnR	949058	DNA-binding transcriptional dual regulator IdnR	-0.472807	4.29628	0.0789496	0.214292	-4.90689
nikA	947981	Ni(2(+)) ABC transporter periplasmic binding protein	-0.977964	1.77928	0.0790627	0.214466	-4.64495
yibI	948109	DUF3302 domain-containing protein YibI	0.848489	1.95586	0.0791748	0.214636	-4.7067
srmB	947055	ATP-dependent RNA helicase SrmB	-0.696051	7.00527	0.0792448	0.214693	-4.98737
yidQ	948199	DUF1375 domain-containing putative lipoprotein YidQ	0.425609	3.74936	0.0795299	0.215262	-4.84807
thrS	946222	threonine--tRNA ligase	0.303691	11.1031	0.0795534	0.215262	-4.91681
nlpI	947673	lipoprotein NlpI	-0.326618	11.1643	0.0797868	0.21576	-4.89839
ybgQ	946537	putative fimbrial usher protein YbgQ	-0.690187	2.42788	0.079907	0.215951	-4.8514
gsk	946584	inosine/guanosine kinase	-0.68945	6.39424	0.0799945	0.215995	-4.99412
nfuA	947925	iron-sulfur cluster carrier protein NfuA	-0.399564	7.92287	0.080022	0.215995	-4.96457
cyoE	945073	heme O synthase	0.461267	8.63226	0.0801344	0.216165	-4.99307
yobD	946343	DUF986 domain-containing inner membrane protein YobD	0.44694	2.99262	0.0802212	0.216266	-4.69213
rlmN	946249	23S rRNA m(2)A2503 methyltransferase/tRNA m(2)A37 methyltransferase	-0.741218	7.60287	0.0804177	0.216604	-4.98982
glyY	948687	tRNA-Gly	-0.761461	2.67198	0.0804458	0.216604	-4.8159
fic	947872	putative adenosine monophosphate--protein transferase Fic	0.927656	5.87235	0.0807254	0.217187	-4.99273
bssR	945466	regulator of biofilm formation	1.46464	8.0849	0.0807618	0.217187	-4.98482
yjfM	948700	DUF1190 domain-containing protein YjfM	-0.86947	-0.312213	0.0810118	0.217726	-4.50376
cadB	948654	lysine:cadaverine antiporter	-0.868798	0.789191	0.0812103	0.218125	-4.58556
yoeG	5625566	pseudo	-0.52471	3.49715	0.0814264	0.218542	-4.89395
sokA	5061523	pseudo	-1.875	-1.75519	0.0814655	0.218542	-4.2488
rplV	947813	50S ribosomal subunit protein L22	0.368939	9.5148	0.0815675	0.218624	-4.97959
yhbY	947688	ribosome assembly factor YhbY	-0.328735	7.3148	0.0815964	0.218624	-5.01122
umpG	947211	broad specificity 5'(3')-nucleotidase and polyphosphatase	0.460892	6.54811	0.081865	0.219209	-5.01493
ydiU	NA	NA	0.528995	7.42289	0.0820233	0.219462	-5.0089
sulA	947335	cell division inhibitor SulA	-0.618666	7.23126	0.0820598	0.219462	-5.00359
ydiS	946212	putative electron transfer flavoprotein-quinone oxidoreductase YdiS	0.336839	2.75783	0.0822457	0.219649	-4.8719
potE	945422	putrescine transporter PotE	0.434961	3.66819	0.0822735	0.219649	-4.96879
yfaD	NA	NA	-0.522887	1.88399	0.0822805	0.219649	-4.72547
eutB	946924	ethanolamine ammonia-lyase subunit alpha	-0.369248	8.16651	0.0823518	0.219705	-5.00103
ydbH	945949	putative phospholipid transport factor YdbH	0.460748	5.25641	0.0824306	0.219781	-4.99238
iraM	945729	anti-adaptor protein IraM	-1.17952	-1.18878	0.0824997	0.219789	-4.32663
qseB	945369	DNA-binding transcriptional activator QseB	0.583747	2.77844	0.0825342	0.219789	-4.83887
elaB	946751	tail-anchored inner membrane protein ElaB	0.964662	7.85399	0.0827591	0.220254	-5.02515
ymcE	946951	protein YmcE	-0.784455	0.366274	0.0828392	0.220333	-4.62432
yjhZ	5625583	pseudo	-0.465492	3.01451	0.0830004	0.220541	-4.93261
csdA	947275	cysteine sulfinate desulfinase	-0.516713	6.59503	0.0830183	0.220541	-5.03028
yeeT	946513	DUF987 domain-containing protein YeeT	-0.816697	0.680263	0.0833834	0.221376	-4.52709
yjfZ	948719	DUF2686 domain-containing protein YjfZ	-2.19817	1.91992	0.0834533	0.221384	-4.67853
bsmA	948708	DUF1471 domain-containing putative lipoprotein BsmA	0.438614	4.34101	0.0834875	0.221384	-4.97137
fliN	946423	flagellar motor switch protein FliN	-0.720268	-0.458598	0.0836319	0.221504	-4.30532
grxB	946926	reduced glutaredoxin 2	0.918849	8.01933	0.0836342	0.221504	-5.03197
yiaG	948071	putative DNA-binding transcriptional regulator YiaG	1.20824	6.20486	0.0838006	0.22181	-5.03461
yddG	945942	amino acid exporter YddG	-0.520592	3.35158	0.0840452	0.222241	-4.8588
ydeT	946042	fimbrial usher domain-containing protein YdeT	-1.38625	0.864407	0.084065	0.222241	-4.7223
aidB	948710	putative acyl-CoA dehydrogenase AidB	0.864691	5.92277	0.0843073	0.222704	-5.0364
csrC	2847776	ncRNA	-0.947612	1.90943	0.0843868	0.222704	-4.5121
yeaG	946297	protein kinase YeaG	0.921167	9.59547	0.0844272	0.222704	-5.00139
yhdX	947765	putative ABC transporter membrane subunit YhdX	-0.556384	3.09297	0.0844439	0.222704	-4.92454
hokD	948616	toxic protein HokD	-0.631382	6.57406	0.0845866	0.222849	-5.02613
nhaB	944822	Na(+):H(+) antiporter NhaB	-0.567084	6.86142	0.0846697	0.222849	-5.04157
atoC	947444	DNA-binding transcriptional activator/ornithine decarboxylase inhibitor AtoC	-0.398286	3.47639	0.0846805	0.222849	-4.9027
amiA	946916	N-acetylmuramoyl-L-alanine amidase A	-0.499721	5.56065	0.084703	0.222849	-5.02585
yheO	947851	DNA-binding transcriptional regulator YheO	0.301279	6.65387	0.0848011	0.222927	-5.04612
panM	NA	NA	-0.363343	4.44217	0.0848345	0.222927	-4.97838
rlmF	944938	23S rRNA m(6)A1618 methyltransferase	-1.04221	5.8654	0.0849704	0.223149	-5.03268
malT	947921	DNA-binding transcriptional activator MalT	0.356065	7.78872	0.0850518	0.223229	-5.05268
malM	948547	maltose regulon periplasmic protein	-0.494272	4.50581	0.0851064	0.223238	-4.98441
yacL	944809	PF06062 family protein YacL	-0.614745	2.2156	0.0852559	0.223496	-4.74894
eyeA	7751631	ncRNA	-0.446418	2.74018	0.0853201	0.22353	-4.8914
rnt	946159	ribonuclease T	-0.451296	5.02523	0.0853874	0.223573	-5.01041
ybiC	NA	NA	0.427462	7.91272	0.0855729	0.223924	-5.05892
malP	947922	maltodextrin phosphorylase	0.693621	7.06729	0.0856722	0.223955	-5.04833
corA	948351	Ni(2(+))/Co(2(+))/Mg(2(+)) transporter	0.377284	6.6547	0.0856871	0.223955	-5.05746
argZ	947171	tRNA-Arg	-1.48771	4.71291	0.085745	0.223972	-4.98421
clcA	946715	chloride:H(+) antiporter ClcA	-0.348473	5.56409	0.086067	0.224567	-5.05252
ydfI	945861	putative oxidoreductase YdfI	-0.485938	3.75456	0.0860753	0.224567	-4.99807
yecT	946511	protein YecT	-0.590342	2.23797	0.0861867	0.224723	-4.84941
uidC	944820	outer membrane porin family protein UidC	-0.655579	0.735337	0.0862617	0.224784	-4.70226
higB	947591	ribosome-dependent mRNA interferase toxin HigB	-1.49456	2.19266	0.0864736	0.225123	-4.97345
rfbC	947482	dTDP-4-dehydrorhamnose 3,5-epimerase	-0.390208	5.22405	0.0864945	0.225123	-5.01987
ydaU	945925	DUF1376 domain-containing protein YdaU	0.448602	1.99141	0.0867468	0.225645	-4.78542
thrT	948480	tRNA-Thr	1.02244	5.16871	0.0869463	0.226029	-4.95013
ptsH	946886	phosphocarrier protein HPr	0.515372	9.5354	0.0875163	0.227357	-5.0468
trpS	947894	tryptophan--tRNA ligase	0.321183	7.80937	0.0875612	0.227357	-5.07275
entH	945215	proofreading thioesterase in enterobactin biosynthesis	0.657425	3.31186	0.0876302	0.227402	-4.79134
arnT	947297	lipid IVA 4-amino-4-deoxy-L-arabinosyltransferase	-0.3967	3.18934	0.0877431	0.227559	-4.96816
purH	948503	bifunctional AICAR transformylase/IMP cyclohydrolase	0.945304	7.31395	0.0878287	0.227646	-5.05734
yjaA	948515	stress response protein	-2.05956	2.88252	0.0881199	0.228265	-4.92241
ypeB	1450285	PF12843 family protein YpeB	0.551875	2.23617	0.0882372	0.228434	-4.88967
fhuC	945250	iron(III) hydroxamate ABC transporter ATP binding subunit	0.423457	5.82505	0.0889705	0.2297	-5.07775
typA	NA	NA	-0.697422	10.2769	0.0890361	0.2297	-5.03896
ybdK	947246	putative glutamate--cysteine ligase 2	0.720369	6.18307	0.089052	0.2297	-5.08927
sgcQ	948834	putative nucleoside triphosphatase	-0.452124	4.61157	0.0890634	0.2297	-5.06436
argT	949030	lysine/arginine/ornithine ABC transporter periplasmic binding protein	0.471119	7.05027	0.0890712	0.2297	-5.09051
phnH	948619	carbon-phosphorus lyase core complex subunit PhnH	-1.06672	0.359317	0.0891271	0.2297	-4.4863
mdlB	945088	ABC transporter family protein MdlB	-0.364488	4.741	0.0891387	0.2297	-5.06388
hybO	945902	hydrogenase 2 small subunit	-0.873553	4.20291	0.0891466	0.2297	-4.9658
frwA	NA	NA	0.349224	2.55553	0.0892299	0.229755	-4.88317
panF	947752	pantothenate:Na(+) symporter	-0.456777	4.96136	0.0892733	0.229755	-5.05689
dinI	945022	DNA damage-inducible protein I	-0.840976	5.61988	0.0894741	0.230137	-5.08048
ykfH	1450236	DUF987 domain-containing protein YkfH	-0.924557	-0.778377	0.0895519	0.230201	-4.4305
ybjE	NA	NA	0.488488	5.31746	0.0897116	0.230476	-5.05537
cirA	949042	iron-catecholate outer membrane transporter CirA	-1.0854	7.33279	0.0901266	0.23133	-5.0923
murR	946568	DNA-binding transcriptional dual regulator MurR	0.78418	1.56911	0.0901499	0.23133	-4.59467
scpC	947402	propionyl-CoA:succinate CoA transferase	-0.435755	2.97942	0.090596	0.232338	-4.9447
purB	945695	adenylosuccinate lyase	0.664187	8.32129	0.0906937	0.232452	-5.10717
pflA	945517	pyruvate formate-lyase activating enzyme	-0.411017	6.34471	0.0907484	0.232456	-5.10302
dam	947893	DNA adenine methyltransferase	0.304365	6.37001	0.0909438	0.23282	-5.10872
sgbH	948098	3-keto-L-gulonate-6-phosphate decarboxylase SgbH	0.966173	0.109403	0.0910516	0.23296	-4.44299
ybhP	945408	endonuclease/exonuclease/phosphatase domain-containing protein YbhP	0.77816	4.99711	0.0914068	0.233732	-5.0762
yceH	945633	DUF480 domain-containing protein YceH	0.323152	5.76044	0.091498	0.233774	-5.08968
murC	946153	UDP-N-acetylmuramate--L-alanine ligase	0.510274	7.77589	0.0915303	0.233774	-5.11258
lolE	945665	lipoprotein release complex - inner membrane subunit	-0.32939	6.60003	0.0916749	0.234007	-5.11823
flgN	945634	flagellar biosynthesis protein FlgN	0.441869	2.23469	0.0917756	0.234101	-4.87563
yrbG	947730	putative transport protein YrbG	-0.310539	5.6937	0.091909	0.234101	-5.10346
rsmF	946348	16S rRNA m(5)C1407 methyltransferase	-0.468094	5.26312	0.0919748	0.234101	-5.09199
gtrB	NA	NA	-0.593226	4.89982	0.0919773	0.234101	-5.03551
hyfR	948886	DNA-binding transcriptional activator HyfR	-0.326032	3.34671	0.0919799	0.234101	-5.00287
hflK	948698	regulator of FtsH protease	0.271806	9.20991	0.092217	0.234568	-5.07966
ibpA	948200	small heat shock protein IbpA	0.586654	5.04091	0.0924114	0.234926	-5.10919
yjjJ	944883	toxin YjjJ	-0.418992	4.72524	0.0926728	0.235453	-5.08177
rbsD	948267	D-ribose pyranase	-0.596987	4.44734	0.0927677	0.235558	-4.98156
ygfT	949018	putative oxidoreductase YgfT	-0.499232	2.72325	0.0928658	0.235637	-4.99388
moaA	945392	GTP 3',8'-cyclase	0.345934	8.32177	0.0929069	0.235637	-5.10092
ycaO	945509	ribosomal protein S12 methylthiotransferase accessory factor YcaO	-0.721179	6.74414	0.0930375	0.235832	-5.11378
yjaB	948514	peptidyl-lysine N-acetyltransferase YjaB	-1.07426	2.88825	0.0931388	0.235853	-5.01519
yhcG	947739	DUF1016 domain-containing protein YhcG	-0.428164	3.98294	0.0932042	0.235853	-5.08689
ybaY	945070	PF09619 family lipoprotein YbaY	0.904764	7.59684	0.0932079	0.235853	-5.13158
ylcI	5061499	DUF3950 domain-containing protein YlcI	-0.869516	1.57042	0.0933178	0.235995	-4.76002
yihO	948377	putative sulfoquinovose transporter	-0.452343	2.06707	0.0936125	0.236603	-4.96487
pyrE	948157	orotate phosphoribosyltransferase	-0.783096	2.03023	0.0936787	0.236634	-4.71047
flgJ	947456	putative peptidoglycan hydrolase FlgJ	-0.342805	1.9898	0.093765	0.236715	-4.89594
pheU	948651	tRNA-Phe	0.758216	0.213514	0.0938539	0.236802	-4.47612
gfcE	945586	putative exopolysaccharide export lipoprotein GfcE	0.298171	3.05959	0.0943786	0.237989	-5.03063
glgP	947931	glycogen phosphorylase	0.583685	8.75095	0.0945484	0.238113	-5.1271
ymfI	945712	uncharacterized protein YmfI	0.369433	4.28873	0.0945561	0.238113	-5.0252
yfbT	NA	NA	0.435171	6.61057	0.094602	0.238113	-5.14291
tag	947137	3-methyl-adenine DNA glycosylase I, constitutive	0.445184	4.82321	0.0947686	0.238113	-5.10254
wbbL	4056030	pseudo	-0.342567	6.27059	0.0947889	0.238113	-5.13534
csgD	949119	DNA-binding transcriptional dual regulator CsgD	0.504236	6.1639	0.0947927	0.238113	-5.14326
yfdK	948822	putative tail fiber assembly protein YfdK	-0.583285	0.775403	0.0948607	0.238113	-4.70706
ispU	944874	ditrans,polycis-undecaprenyl-diphosphate synthase [(2E,6E)-farnesyl-diphosphate specific]	-0.369988	7.07184	0.0948637	0.238113	-5.14888
opgD	945994	glucans biosynthesis protein D	-0.288593	6.71545	0.0952581	0.238965	-5.15053
sufS	946185	L-cysteine desulfurase	0.616051	7.37454	0.0957156	0.239883	-5.1489
sfmZ	NA	NA	-0.442705	1.56895	0.0957779	0.239883	-4.96922
narZ	945999	nitrate reductase Z subunit alpha	0.924399	6.33533	0.0957883	0.239883	-5.15651
rseX	5061507	ncRNA	-1.03512	-3.01436	0.0959117	0.240054	-4.27419
ylbF	945195	DUF2877 domain-containing protein YlbF	0.355792	1.7298	0.0961848	0.240499	-4.92642
yehX	946659	glycine betaine ABC transporter ATP binding subunit YehX	0.712104	4.64742	0.0961996	0.240499	-5.10987
yqiJ	947530	DUF1449 domain-containing inner membrane protein YqiJ	-0.544718	1.8822	0.0963632	0.24077	-4.85536
fdoG	948394	formate dehydrogenase O subunit alpha	-0.593668	9.08927	0.0964361	0.240815	-5.1348
yidX	948202	putative lipoprotein YidX	-0.378641	3.65319	0.0965615	0.24099	-5.06363
yeeH	5625565	pseudo	-0.861833	0.571543	0.0969903	0.241922	-4.66776
mlc	945510	DNA-binding transcriptional repressor Mlc	-0.314303	5.16273	0.097161	0.242074	-5.12907
yiiS	948416	DUF406 domain-containing protein YiiS	0.671098	5.23824	0.0971619	0.242074	-5.14324
yecC	NA	NA	-0.515101	7.15286	0.0973802	0.242479	-5.15753
phnL	948612	methylphosphonate degradation complex subunit PhnL	-0.456503	2.4035	0.0975808	0.242841	-4.95826
lptF	948795	lipopolysaccharide transport system protein LptF	-0.285352	7.19403	0.0977876	0.243217	-5.17439
ykfK	5625554	pseudo	-1.17776	-2.39055	0.0978999	0.24325	-4.34642
rpmH	948216	50S ribosomal subunit protein L34	-0.494429	5.81828	0.0979922	0.24325	-5.14264
ycgL	946226	PF05166 family protein YcgL	0.271459	5.27411	0.0980117	0.24325	-5.14471
sieB	945913	phage superinfection exclusion protein	-0.965787	0.0251616	0.0980238	0.24325	-4.57658
serC	945527	phosphoserine/phosphohydroxythreonine aminotransferase	0.364172	10.5312	0.0981585	0.243321	-5.1238
yigF	948340	DUF2628 domain-containing protein YigF	-0.745273	0.475643	0.0982008	0.243321	-4.5926
ynfM	946138	putative transporter YnfM	-0.650095	7.01128	0.0982191	0.243321	-5.17897
tatB	948319	twin arginine protein translocation system - TatB protein	-0.289956	6.48729	0.0984127	0.243662	-5.17803
yegR	946613	uncharacterized protein YegR	-0.836869	0.124989	0.0984804	0.243692	-4.45639
ycaK	945520	putative oxidoreductase YcaK	-1.5086	1.28422	0.0990115	0.244867	-4.51272
hdeB	948026	periplasmic acid stress chaperone HdeB	1.65107	4.91392	0.0992868	0.245293	-4.99072
hrpA	948444	ATP-dependent 3'->5' RNA helicase HrpA	0.291776	7.9937	0.099296	0.245293	-5.1772
ytjC	948918	putative phosphatase	0.343675	5.74181	0.0993906	0.245388	-5.16887
ybcO	945147	putative nuclease YbcO	-1.3776	-2.14348	0.0994525	0.245402	-4.38143
rzoQ	7751615	putative lipoprotein RzoQ	-1.13436	-2.15311	0.0995918	0.245607	-4.46339
accD	946796	acetyl-CoA carboxyltransferase subunit beta	-0.405107	8.71517	0.0997011	0.245738	-5.16554
leuP	948875	tRNA-Leu	-1.50443	-0.318734	0.0999025	0.245971	-4.39868
ppiA	947870	peptidyl-prolyl cis-trans isomerase A	-0.410241	5.60722	0.0999549	0.245971	-5.166
omrB	2847747	ncRNA	-0.87465	1.93106	0.100096	0.245971	-5.10101
rcdA	945473	RcdA	-0.559448	2.68072	0.100105	0.245971	-4.99733
yehQ	946654	SWIM zinc finger domains-containing protein YehQ	-0.324923	3.7337	0.100111	0.245971	-5.13252
araD	945294	L-ribulose-5-phosphate 4-epimerase AraD	0.804858	-0.328391	0.100133	0.245971	-4.60046
aceB	948512	malate synthase A	0.74285	12.2829	0.100357	0.246362	-5.08834
dgoR	2847767	DNA-binding transcriptional regulator DgoR	0.471964	3.59583	0.100405	0.246362	-5.05599
mrr	948898	Type IV methyl-directed restriction enzyme EcoKMrr	-0.449481	4.24072	0.100584	0.246662	-5.0887
yicI	948169	alpha-D-xyloside xylohydrolase	-0.376648	4.01243	0.100714	0.246842	-5.11652
eutD	946940	phosphate acetyltransferase EutD	0.394409	1.92379	0.10093	0.247234	-4.96179
wecE	948296	dTDP-4-dehydro-6-deoxy-D-glucose transaminase	0.44361	6.16725	0.101079	0.247459	-5.1944
fetA	946990	putative iron ABC exporter ATP-binding subunit FetA	0.410259	2.73293	0.101439	0.248102	-4.90188
cusA	945191	copper/silver export system RND permease	-0.995252	7.77905	0.101514	0.248102	-5.18263
dusC	945458	tRNA-dihydrouridine(16) synthase	-0.803217	4.10644	0.101532	0.248102	-5.16484
murE	944791	UDP-N-acetylmuramoyl-L-alanyl-D-glutamate--2,6-diaminopimelate ligase	0.434667	8.13413	0.101569	0.248102	-5.19463
mobA	948349	molybdenum cofactor guanylyltransferase	-0.434192	5.00286	0.10168	0.248133	-5.18031
ybbC	945115	PF15631 family protein YbbC	1.01431	0.222448	0.101755	0.248133	-4.57384
ydjO	946237	protein YdjO	-0.933444	2.38241	0.101755	0.248133	-5.0687
rpsI	949000	30S ribosomal subunit protein S9	-0.597478	9.49809	0.101808	0.248133	-5.17453
ompA	945571	outer membrane protein A	0.339406	13.0943	0.10199	0.248438	-5.11539
yagJ	949094	protein YagJ	-0.498269	3.54915	0.102083	0.248514	-5.10966
yceA	NA	NA	0.719728	6.07838	0.102135	0.248514	-5.19508
hmp	947018	nitric oxide dioxygenase	-1.12924	5.63935	0.102226	0.248595	-5.20507
lldR	948122	DNA-binding transcriptional dual regulator LldR	0.594291	4.32295	0.102432	0.248959	-5.16733
yhbJ	NA	NA	0.333536	7.2739	0.102604	0.249198	-5.22046
yqaB	945776	fructose-1-phosphate phosphatase YqaB	-0.611692	4.93882	0.102644	0.249198	-5.16998
frvX	948388	peptidase M42 family protein FrvX	-0.567434	1.56516	0.10279	0.249294	-4.83026
paaE	945962	phenylacetyl-CoA 1,2-epoxidase, reductase subunit	0.52834	1.67803	0.102798	0.249294	-4.93057
rpsS	947811	30S ribosomal subunit protein S19	0.343039	8.67631	0.103029	0.249715	-5.20625
yfiR	947090	DUF4154 domain-containing protein YfiR	-0.741986	5.16304	0.103099	0.249747	-5.19529
ybhF	945413	ABC exporter ATP binding subunit YbhF	-0.328572	5.48857	0.103273	0.250029	-5.19177
insP	NA	NA	-0.412702	3.79356	0.103408	0.250218	-5.16162
alaE	947147	L-alanine exporter	0.99233	3.91703	0.103493	0.250232	-5.07353
yjiK	948957	PF06977 family protein YjiK	-0.415797	2.67394	0.103528	0.250232	-5.04918
yifL	1450304	putative lipoprotein YifL	0.343911	5.13883	0.103758	0.250647	-5.16604
narK	945783	nitrate:nitrite antiporter NarK	-0.73008	3.04447	0.104404	0.252068	-4.99009
fryA	946852	putative PTS multiphosphoryl transfer protein FryA	-0.342901	3.39194	0.104628	0.252398	-5.11548
gspD	947822	Type II secretion system protein GspD	-0.418762	3.95109	0.104656	0.252398	-5.14642
yciZ	5061509	UPF0509 family protein YciZ	0.484664	2.81924	0.104884	0.252809	-5.05535
paaK	945963	phenylacetate-CoA ligase	0.335414	4.46809	0.104953	0.252835	-5.20352
zapC	945552	cell division protein ZapC	-0.539204	5.98947	0.105022	0.252864	-5.21895
rmuC	948966	putative recombination limiting protein RmuC	-0.354144	4.95882	0.105209	0.253173	-5.21386
mdtK	945883	multidrug efflux pump MdtK	-0.512165	7.03089	0.105345	0.25336	-5.23284
rsxA	946148	SoxR [2Fe-2S] reducing system protein RsxA	-0.73635	5.1358	0.10567	0.253898	-5.2208
mukB	945549	chromosome partitioning protein MukB	0.333742	9.26053	0.105714	0.253898	-5.20799
cdsA	944876	CDP-diglyceride synthetase	-0.321301	7.01726	0.105802	0.253898	-5.24693
yfcD	946783	putative Nudix hydrolase YfcD	0.288781	5.52558	0.105857	0.253898	-5.20902
phr	947005	deoxyribodipyrimidine photolyase	0.43647	6.28482	0.105859	0.253898	-5.24048
xdhA	947116	putative xanthine dehydrogenase molybdenum-binding subunit XdhA	-0.28071	3.98686	0.10608	0.254289	-5.16661
yjfI	948704	DUF2170 domain-containing protein YjfI	-1.20851	-0.454099	0.106168	0.254361	-4.52739
fimE	948836	regulator for fimA	-0.405536	3.40506	0.106252	0.254423	-5.17841
psuK	946664	putative pseudouridine kinase	-1.16176	-0.924972	0.106399	0.254636	-4.4572
yfcL	946804	PF08891 family protein YfcL	0.375321	3.94543	0.106516	0.254776	-5.10802
yaiA	945043	protein YaiA	-0.499249	5.65571	0.106695	0.255025	-5.22881
pfo	NA	NA	0.835498	8.32475	0.106737	0.255025	-5.23771
sibA	2847673	ncRNA	-0.369987	2.77606	0.106854	0.255037	-5.10828
yaeH	947044	DUF3461 domain-containing protein YaeH	0.516609	6.40163	0.106859	0.255037	-5.23956
valU	946824	tRNA-Val	-1.71857	3.06689	0.10764	0.256652	-4.93702
otsA	946405	trehalose-6-phosphate synthase	0.830888	8.64475	0.107653	0.256652	-5.23197
galS	949043	DNA-binding transcriptional dual regulator GalS	-0.639393	3.24079	0.107797	0.256855	-5.05071
dusA	948558	tRNA-dihydrouridine synthase A	-0.383608	6.08558	0.10819	0.257651	-5.25399
yneK	946080	protein YneK	-0.628626	0.848107	0.10838	0.257878	-4.82967
iraD	948851	anti-adaptor protein IraD	0.661298	4.08098	0.108414	0.257878	-5.25053
ydjA	945964	putative oxidoreductase YdjA	0.353402	6.84848	0.108462	0.257878	-5.26616
rrlC	948268	23S ribosomal RNA	1.189	6.29745	0.108594	0.257999	-5.26524
paaJ	946121	beta-ketoadipyl-CoA thiolase	0.542247	4.70886	0.108631	0.257999	-5.23504
ykgF	944980	putative amino acid dehydrogenase with NAD(P)-binding domain and ferridoxin-like domain	0.50612	4.01419	0.108759	0.258162	-5.17705
uspE	945904	universal stress protein E	0.434054	8.45766	0.108935	0.258402	-5.25302
ldcA	945756	murein tetrapeptide carboxypeptidase	0.252282	6.15593	0.108978	0.258402	-5.26722
rpiB	948602	allose-6-phosphate isomerase/ribose-5-phosphate isomerase B	-0.4944	3.19599	0.109073	0.258486	-5.14082
ydjK	946293	putative transporter YdjK	-0.542921	1.67151	0.109356	0.259013	-4.86963
insB1	944743	IS1 family protein InsB	0.718022	6.28721	0.109446	0.259013	-5.27265
smg	947781	DUF494 domain-containing protein Smg	0.470221	6.73826	0.109473	0.259013	-5.27697
aspV	947541	tRNA-Asp	-1.40936	0.941793	0.109701	0.259412	-4.85764
queD	945123	6-carboxy-5,6,7,8-tetrahydropterin synthase	0.495702	3.9905	0.110001	0.25998	-5.17002
ybhH	945375	putative isomerase YbhH	-1.01605	-0.394021	0.110169	0.260236	-4.65628
ssuD	945557	FMNH2-dependent alkanesulfonate monooxygenase	-0.620113	2.34209	0.110484	0.260839	-5.04462
ybfE	945291	ribbon-helix-helix domain-containing protein YbfE	-0.738833	3.52008	0.110716	0.261246	-5.16114
yqhD	947493	NADPH-dependent aldehyde reductase YqhD	0.598666	6.11638	0.110957	0.261674	-5.27619
waaP	948150	lipopolysaccharide core heptose (I) kinase	-0.297636	5.36363	0.111048	0.261747	-5.2666
fdrA	946298	putative oxamate carbamoyltransferase FdrA	-0.428793	1.17725	0.111159	0.261868	-4.99074
ffs	944909	ncRNA	-1.33353	-1.15286	0.111436	0.262378	-4.55309
yhdY	947764	putative ABC transporter membrane subunit YhdY	-0.950193	2.35038	0.111716	0.262896	-5.09312
bcsC	948047	cellulose synthase outer membrane channel	0.437249	6.45759	0.111964	0.263339	-5.29648
tdcB	947633	catabolic threonine dehydratase	-0.785605	0.091845	0.112315	0.264022	-4.73388
lldP	948114	lactate/glycolate:H(+) symporter LldP	0.616991	5.84989	0.112396	0.264071	-5.2989
citT	949070	citrate:succinate antiporter	-0.446092	2.33208	0.112768	0.264779	-5.13723
pgpC	947026	phosphatidylglycerophosphatase C	-0.435213	5.39937	0.112819	0.264779	-5.27937
asnT	946488	tRNA-Asn	-1.28408	0.672834	0.113019	0.265105	-4.72947
potI	945485	putrescine ABC transporter membrane subunit PotI	0.446931	4.18835	0.113126	0.265215	-5.19782
ynjH	946279	DUF1496 domain-containing protein YnjH	-0.504484	2.55798	0.113206	0.265261	-5.07535
ushA	947331	5'-nucleotidase/UDP-sugar hydrolase	0.392917	6.17908	0.113299	0.265337	-5.27963
cbpM	945597	chaperone modulator CbpM	0.466212	4.56837	0.113462	0.265574	-5.23959
agaC	947652	galactosamine-specific PTS enzyme IIC component	-0.582282	0.549961	0.113733	0.266066	-4.81252
yahO	944985	DUF1471 domain-containing protein YahO	0.960832	6.77351	0.113855	0.26621	-5.30172
curA	946012	NADPH-dependent curcumin/dihydrocurcumin reductase	0.735079	6.24503	0.114001	0.26641	-5.30161
rlmG	947589	23S rRNA m(2)G1835 methyltransferase	-0.803284	4.93728	0.114198	0.266636	-5.26479
gspB	947826	putative general secretion pathway protein B	0.47404	1.91071	0.11422	0.266636	-5.02107
ytcA	5061530	putative lipoprotein YtcA	-0.756788	-1.53208	0.114426	0.266949	-4.62759
yafT	949009	lipoprotein YafT	-1.513	1.58807	0.114604	0.266949	-4.96801
yadH	944836	putative ABC transporter membrane subunit YadH	0.33346	6.45596	0.114632	0.266949	-5.31644
chbG	946231	chitooligosaccharide monodeacetylase ChbG	-0.308131	4.97952	0.114649	0.266949	-5.28505
ydjH	946285	L-glycero-L-galacto-octuluronate kinase	-0.731045	1.84129	0.11466	0.266949	-4.91857
yqgF	947439	ribonuclease H-like domain-containing nuclease	0.280727	5.81044	0.114858	0.267269	-5.3028
rihB	946646	pyrimidine-specific ribonucleoside hydrolase RihB	0.724981	0.290447	0.114923	0.267277	-4.78909
rbsR	948266	DNA-binding transcriptional dual regulator RbsR	0.422958	3.96103	0.115043	0.267415	-5.18973
tynA	945939	copper-containing amine oxidase	-0.341334	3.69685	0.115136	0.267461	-5.2509
yigE	2847679	DUF2233 domain-containing protein YigE	-0.444901	3.05323	0.115186	0.267461	-5.21872
hofM	947908	DNA utilization protein HofM	-0.426343	3.05551	0.115252	0.267474	-5.1687
nsrR	948693	DNA-binding transcriptional regulator NsrR	-0.452422	5.45435	0.115955	0.268831	-5.31083
cysE	948126	serine acetyltransferase	0.427184	6.99943	0.11596	0.268831	-5.32175
ascF	947154	beta-glucoside specific PTS enzyme IIBC component	-0.362534	4.41643	0.116269	0.269404	-5.29195
ydjL	946299	putative zinc-binding dehydrogenase YdjL	-0.335351	2.27007	0.116347	0.269441	-5.0117
ygfI	947401	putative DNA-binding transcriptional regulator YgfI	-0.328892	3.75084	0.11659	0.269862	-5.22814
ycbZ	945569	putative ATP-dependent protease YcbZ	-0.313982	7.62912	0.116916	0.270473	-5.32685
argA	947289	N-acetylglutamate synthase	0.385111	7.38204	0.116982	0.270483	-5.32724
mutH	947299	DNA mismatch repair protein MutH	-0.406206	4.84774	0.117211	0.270868	-5.3094
ampC	948669	beta-lactamase	0.466482	4.1699	0.117284	0.270894	-5.22562
mrdB	945238	peptidoglycan glycosyltransferase MrdB	0.315426	6.23982	0.11748	0.271203	-5.33067
clsB	945409	cardiolipin synthase B	0.718734	5.19497	0.117551	0.271223	-5.29813
recO	947038	recombination mediator protein RecO	-0.355562	5.02267	0.117717	0.271464	-5.29921
yfdL	949099	pseudo	-0.769584	-0.460305	0.117865	0.271661	-4.72944
metV	946037	tRNA-Met	-1.68711	-1.1235	0.118179	0.272242	-4.60808
ubiA	948540	4-hydroxybenzoate octaprenyltransferase	0.306522	5.9677	0.11835	0.272492	-5.34262
ybfC	947288	uncharacterized protein YbfC	-0.563691	1.32686	0.118853	0.273507	-4.89431
cnu	946152	H-NS- and StpA-binding protein	-1.00284	2.91539	0.118982	0.273658	-5.07358
yqjG	947615	glutathionyl-hydroquinone reductase YqjG	-0.638735	6.00399	0.119118	0.273827	-5.3478
tamB	948742	translocation and assembly module subunit TamB	0.23645	7.54811	0.119332	0.274176	-5.34716
rffH	948299	glucose-1-phosphate thymidylyltransferase 2	0.353676	5.11984	0.119645	0.27475	-5.29718
rnpB	947634	ncRNA	-0.402776	13.5001	0.119848	0.275072	-5.21936
livH	947965	branched chain amino acid/phenylalanine ABC transporter membrane subunit LivH	-0.604128	5.79151	0.120172	0.275642	-5.32352
hspQ	945578	heat shock protein HspQ	0.480307	6.51854	0.12028	0.275642	-5.35837
glgA	947932	glycogen synthase	0.670777	8.40328	0.120294	0.275642	-5.34765
nuoK	947580	NADH:quinone oxidoreductase subunit K	0.542551	4.70072	0.120405	0.275642	-5.29165
yhbW	947677	putative luciferase-like monooxygenase YhbW	0.716352	5.84803	0.120412	0.275642	-5.3274
ybcY	945170	pseudo	-0.686766	1.90144	0.12067	0.276089	-5.04365
znuC	946374	Zn(2(+)) ABC transporter ATP binding subunit	-0.433854	5.35888	0.120911	0.276496	-5.33755
ycbX	945563	6-N-hydroxylaminopurine resistance protein	-0.225197	6.39337	0.120996	0.27654	-5.3575
ftsA	944778	cell division protein FtsA	0.40812	7.55664	0.121058	0.27654	-5.35857
entS	946268	enterobactin exporter EntS	-0.730101	6.05616	0.121576	0.277513	-5.35623
trxA	948289	thioredoxin 1	0.429994	8.18713	0.12161	0.277513	-5.35157
tomB	945106	Hha toxicity modulator TomB	-0.420882	6.33715	0.12187	0.277961	-5.36994
yjjQ	948896	DNA-binding transcriptional repressor YjjQ	-1.11235	0.0522897	0.121987	0.278082	-4.81893
pspD	945635	phage shock protein D	-1.22757	3.47823	0.12212	0.278121	-5.35364
umuC	946359	DNA polymerase V catalytic protein	-0.792282	5.20274	0.122156	0.278121	-5.3694
poxB	946132	pyruvate oxidase	1.01486	8.22445	0.122195	0.278121	-5.35751
prfB	947369	peptide chain release factor RF2	-0.31122	8.43465	0.122275	0.278158	-5.35384
rpoE	947050	RNA polymerase sigma factor RpoE	-0.560423	8.28188	0.123041	0.279756	-5.36106
fepD	945214	ferric enterobactin ABC transporter membrane subunit FebD	-0.50399	5.15001	0.123148	0.279852	-5.35971
sapA	945873	putative periplasmic binding protein SapA	0.337061	6.22945	0.123364	0.280197	-5.37649
ydiQ	946482	putative electron transfer flavoprotein subunit YdiQ	-0.373015	2.15602	0.123872	0.281207	-5.14777
potA	946323	spermidine preferential ABC transporter ATP binding subunit	-0.814748	6.48967	0.123953	0.281243	-5.37339
ybgL	NA	NA	0.274471	5.82151	0.124291	0.281864	-5.36703
csiD	NA	NA	0.932749	5.81748	0.124506	0.282205	-5.3793
yfcV	949109	putative fimbrial protein YfcV	-1.0526	0.0524355	0.124645	0.282374	-4.94727
rseC	947052	protein RseC	-0.296973	5.81251	0.124834	0.282655	-5.38055
mukE	945550	chromosome partitioning protein MukE	0.245557	6.54844	0.124973	0.282772	-5.39048
wzxB	NA	NA	-0.464183	6.62539	0.125015	0.282772	-5.38433
ung	947067	uracil-DNA glycosylase	-0.322391	4.90828	0.125446	0.283571	-5.34548
dxs	945060	1-deoxy-D-xylulose-5-phosphate synthase	0.277713	7.8564	0.125498	0.283571	-5.38491
plaP	946533	putrescine:H(+) symporter PlaP	-0.709348	6.86806	0.125584	0.28358	-5.38356
yffO	946929	uncharacterized protein YffO	0.519347	0.654417	0.125632	0.28358	-4.84757
ybbW	945138	putative allantoin transporter	-0.944244	-0.319052	0.125707	0.283603	-4.80984
glgB	947940	1,4-alpha-glucan branching enzyme	0.519248	9.30958	0.125849	0.283777	-5.37263
ydbJ	4056027	DUF333 domain-containing protein YdbJ	0.706978	4.71022	0.12598	0.283843	-5.33751
yheS	947856	putative ATP-binding protein YheS	0.330128	7.31378	0.126008	0.283843	-5.39929
yafO	944916	ribosome-dependent mRNA interferase toxin YafO	0.636279	2.80414	0.126469	0.284735	-5.35067
gabT	948067	4-aminobutyrate aminotransferase GabT	1.12441	7.36986	0.126962	0.285399	-5.40084
insM	1450310	pseudo	-1.16895	-0.577139	0.126977	0.285399	-4.6083
yfeH	946874	putative solute:Na(+) symporter	0.39584	6.52215	0.127072	0.285399	-5.40716
cmtB	945125	mannitol-specific PTS enzyme IIA component CmtB	-1.58678	-2.29434	0.12708	0.285399	-4.5189
proY	945050	putative transporter ProY	-0.468912	7.35585	0.127091	0.285399	-5.38207
leuE	946157	leucine exporter	-0.365685	3.15628	0.127189	0.285472	-5.27196
yfcU	1450268	pseudo	-0.391085	4.58381	0.127571	0.286184	-5.38095
ydjI	946291	L-glycero-L-galacto-octuluronate-1-phosphate aldolase	-0.466354	2.25564	0.127651	0.286198	-5.1001
araG	946408	arabinose ABC transporter ATP binding subunit	-0.260571	3.99157	0.127708	0.286198	-5.35893
yeiI	946640	putative sugar kinase YeiI	-0.311067	4.74456	0.128686	0.288241	-5.34241
yqhC	947491	DNA-binding transcriptional activator YqhC	0.306805	4.6257	0.128971	0.28873	-5.38725
ydcF	946215	DUF218 domain-containing protein YdcF	-0.285825	6.38362	0.129141	0.288965	-5.41522
yieL	948272	putative hydrolase YieL	-0.364301	1.6791	0.129281	0.289086	-5.07642
yfhL	947031	putative 4Fe-4S cluster-containing protein YfhL	-1.05895	2.4617	0.129328	0.289086	-5.21396
hsdR	948878	type I restriction enzyme EcoKI endonuclease subunit	-0.321268	5.34973	0.12943	0.289165	-5.37158
wzyE	948293	enterobacterial common antigen polymerase	0.5554	4.55221	0.129557	0.289186	-5.36579
mdh	947854	malate dehydrogenase	0.402816	9.44674	0.129571	0.289186	-5.3967
pgrR	945930	DNA-binding transcriptional repressor PgrR	-0.294535	4.25151	0.129886	0.289739	-5.3636
yhaB	947705	protein YhaB	-0.878979	-0.428738	0.129952	0.289739	-4.78275
ruvA	946369	Holliday junction branch migration complex subunit RuvA	-0.338236	6.53143	0.130158	0.289923	-5.42662
argV	947209	tRNA-Arg	-1.2928	3.90957	0.130167	0.289923	-5.28307
lysZ	945352	tRNA-Lys	-0.921079	4.27455	0.130429	0.290258	-5.31581
sufE	946173	sulfur carrier protein SufE	0.541825	4.95433	0.130474	0.290258	-5.3958
paoB	945710	aldehyde dehydrogenase, FAD-binding subunit	0.79461	4.04191	0.130517	0.290258	-5.35874
agaI	947985	putative deaminase AgaI	-0.537742	1.10345	0.130767	0.290537	-5.06359
yjfN	948709	protease activator YjfN	0.360134	4.08432	0.130775	0.290537	-5.37364
yhcH	NA	NA	0.570286	2.91439	0.13118	0.29129	-5.25229
rzpD	945929	putative prophage endopeptidase RzpD	-1.19771	2.29855	0.131553	0.291968	-5.23461
fklB	948726	peptidyl-prolyl cis-trans isomerase FklB	0.237423	7.25414	0.131701	0.292021	-5.43438
mltD	945694	membrane-bound lytic murein transglycosylase D	-0.748309	8.18543	0.131744	0.292021	-5.42929
ryfA	2847714	ncRNA	-0.434409	4.67358	0.131777	0.292021	-5.41572
rep	948292	ATP-dependent DNA helicase Rep	-0.423257	6.0342	0.131987	0.292339	-5.43148
tatE	945228	twin arginine protein translocation system - TatE protein	0.471525	3.37624	0.13213	0.292507	-5.36041
ydcX	NA	NA	-0.374069	3.19092	0.132252	0.292628	-5.31622
thiP	944784	thiamine ABC transporter membrane subunit	0.551016	5.25188	0.132404	0.2928	-5.36372
uspD	948415	universal stress protein D	0.539785	6.38302	0.132463	0.2928	-5.43905
plsY	947561	putative glycerol-3-phosphate acyltransferase	0.423532	4.53537	0.132763	0.293314	-5.38849
tpiA	948409	triose-phosphate isomerase	0.337485	8.93841	0.13326	0.294263	-5.43397
pmrD	945130	signal transduction protein PmrD	-0.519923	2.33208	0.133559	0.294773	-5.11041
yjiS	948903	DUF1127 domain-containing protein YjiS	-1.05988	-0.686278	0.134061	0.295732	-4.65574
dfp	949047	fused 4'-phosphopantothenoylcysteine decarboxylase and phosphopantothenoylcysteine synthetase	-0.238005	6.99753	0.134253	0.296007	-5.4542
ulaF	948711	L-ribulose-5-phosphate 4-epimerase UlaF	-0.376281	2.74299	0.134848	0.296941	-5.29924
yfdX	949108	protein YfdX	-0.429596	1.47144	0.134893	0.296941	-5.18429
frlC	2847758	fructoselysine 3-epimerase	0.378146	1.6725	0.134901	0.296941	-5.11804
ygeW	945826	putative carbamoyltransferase YgeW	-0.539463	0.900601	0.134948	0.296941	-5.05156
dinG	945431	ATP-dependent DNA helicase DinG	-0.364195	6.92177	0.135508	0.297779	-5.45673
oppD	945802	murein tripeptide ABC transporter/oligopeptide ABC transporter ATP binding subunit OppD	-0.342227	6.39866	0.13551	0.297779	-5.43702
hscB	946995	[Fe-S] cluster biosynthesis co-chaperone HscB	-0.376426	6.90546	0.135534	0.297779	-5.43923
rhaR	948396	DNA-binding transcriptional activator RhaR	-0.512914	1.82401	0.135717	0.298032	-5.12432
yfbR	946771	dCMP phosphohydrolase	0.401734	4.80339	0.135989	0.298435	-5.40835
ymdB	946987	2'-O-acetyl-ADP-ribose deacetylase, regulator of RNase III activity	0.52157	5.10749	0.136134	0.298435	-5.42108
yahE	947134	DUF2877 domain-containing protein YahE	0.553801	0.691772	0.136165	0.298435	-4.94419
caiD	948995	crotonobetainyl-CoA hydratase	0.967837	0.276307	0.136174	0.298435	-4.78981
yciM	NA	NA	-0.345374	6.395	0.136478	0.298951	-5.46663
yeaI	NA	NA	-0.546858	1.46455	0.136678	0.29924	-5.1549
yhfZ	947897	putative DNA-binding transcriptional regulator YhfZ	-0.521783	2.70419	0.136976	0.299657	-5.2139
rpsF	948723	30S ribosomal subunit protein S6	-0.429932	9.98695	0.137061	0.299657	-5.42632
znuA	946375	Zn(2(+)) ABC transporter periplasmic binding protein	-0.673064	5.57269	0.137074	0.299657	-5.43209
[truncated: 2,371 more rows]
